# Supplementary material for: Growth differentiation factor 1-induced tumour plasticity provides a therapeutic window for immunotherapy in hepatocellular carcinoma
Source: Nat Commun. 2021 Dec 8;12:7142. doi: 10.1038/s41467-021-27525-9 (PMC8654996; doi:10.1038/s41467-021-27525-9)
Supplement: Supplementary file 4 — Supplementary Data 1 [file 41467_2021_27525_MOESM4_ESM.xlsx]

## Sheet: Sheet1
Supplementary Data 1: Gene list and expression in PCR array.
Gene Name	Test	Control	P value	Fold change
GDF1	5.92	15.95	N/A	1045.08
INHA	2.58	11.45	0	470.29
BMP7	8.48	17.03	N/A	374.65
REG3A	0.79	8.16	N/A	165.24
IL13	10.34	17.03	N/A	102.78
FIGF	10.76	17.03	N/A	76.77
LEFTY2	11.38	17.03	N/A	49.88
REG3G	4.47	10.11	N/A	49.88
SRGAP1	4.73	10.34	N/A	48.82
IFNE	11.73	17.03	N/A	39.35
CCR9	12.06	17.03	0	31.22
CCL13	9.31	14.23	0.0565	30.27
MDK	2.22	6.92	N/A	26.05
IL1F8	12.37	17.03	0	25.17
IL17D	8.65	13.12	N/A	22.08
IL1F6	12.56	17.03	0	22.03
TTN	13.45	17.03	N/A	11.93
TNFSF4	6.8	10.31	N/A	11.4
CCR10	7.83	11.34	0	11.4
EPO	6.04	8.95	N/A	7.5
IL1A	11.45	14.32	N/A	7.33
FGF12	8.57	11.41	0	7.17
CCL27	10.16	12.95	0.0391	6.91
BMP3	14.29	17.03	N/A	6.65
CXCL11	5.87	8.41	N/A	5.79
CCL25	8.35	10.81	0.2304	5.48
INHBB	7.03	9.43	N/A	5.31
EDA	8.23	10.62	N/A	5.22
IL6R	2.29	4.65	N/A	5.14
CCL17	10.46	12.76	0.1766	4.92
CCR6	7.17	9.4	N/A	4.67
MUC4	10.25	12.46	N/A	4.65
IL2RA	9.08	11.25	0	4.51
CXCL10	1.82	3.98	N/A	4.48
IL26	11.48	13.63	0	4.42
SPP1	0.39	2.38	N/A	3.96
IL17C	12.04	14.01	0	3.92
LTA	10.3	12.16	0	3.64
VPS45	4.1	5.96	N/A	3.63
OSM	8.6	10.42	N/A	3.52
BMP2	6.98	8.77	N/A	3.48
TNFSF15	10.67	12.45	0	3.42
PLA2G7	4.11	5.88	N/A	3.39
CSF3R	5.35	7.03	N/A	3.19
CYP26B1	8.21	9.88	N/A	3.17
NCR3	10.1	11.76	N/A	3.16
IL11	10.2	11.84	0	3.13
HDAC5	8.66	10.26	N/A	3.02
PRLR	6.23	7.81	N/A	3
TIRAP	8.2	9.76	N/A	2.96
CCL28	7.88	9.39	0.0257	2.86
F11R	2.93	4.45	N/A	2.86
CCL8	7.06	8.53	N/A	2.76
HDAC4	7.68	9.11	N/A	2.7
NFRKB	5.66	7.1	N/A	2.7
RIPK2	5.27	6.7	N/A	2.69
SECTM1	5.63	7.04	N/A	2.66
LEFTY1	7.1	8.5	N/A	2.63
VEGFA	1.12	2.5	N/A	2.59
APOL2	3.31	4.66	N/A	2.54
KITLG	7.38	8.72	N/A	2.53
IL21	10.35	11.68	N/A	2.5
CARD18	11.26	12.58	0	2.5
PRDX5	1.49	2.72	N/A	2.34
NFX1	5.24	6.46	N/A	2.33
IL1R2	6.17	7.38	N/A	2.32
CD28	10.14	11.34	0	2.3
YARS	3.65	4.84	N/A	2.29
TLR1	8.38	9.53	N/A	2.22
NFATC3	4.74	5.9	N/A	2.22
TLR9	10.3	11.45	0	2.22
APOA2	-6.13	-4.99	0	2.21
VEGFB	2.79	3.93	N/A	2.21
IL12RB2	9.01	10.12	N/A	2.17
CCL20	4.66	5.77	0.7281	2.16
IFNA14	11.44	12.51	0	2.1
IL1RL2	8.08	9.14	N/A	2.09
PTPRA	4.73	5.78	N/A	2.08
CXCL9	4.95	5.98	N/A	2.04
NR3C1	4.26	5.26	N/A	2.01
ERBB2IP	4.38	5.37	N/A	1.98
CXCL16	4.24	5.22	N/A	1.98
GDF9	9.24	10.22	N/A	1.97
OSMR	6.49	7.47	N/A	1.97
FN1	-0.57	0.41	N/A	1.96
PRL	9.97	10.94	N/A	1.96
EPHX2	9.4	10.37	N/A	1.95
TRAP1	1.95	2.91	N/A	1.95
NFE2L1	2.85	3.81	N/A	1.94
ACTB	-1.15	-0.2	N/A	1.94
SPRED1	7.05	8	N/A	1.93
GRN	1.95	2.89	N/A	1.92
PDGFA	6.92	7.84	N/A	1.9
MPL	9.95	10.86	0	1.88
IFNAR2	5.01	5.9	N/A	1.85
IL17RA	6.65	7.51	N/A	1.82
IFNGR2	2.99	3.85	N/A	1.82
CSF1	6.67	7.49	N/A	1.76
CKLF	5.71	6.51	N/A	1.75
MIF	-0.32	0.48	N/A	1.74
PARP4	3.5	4.28	N/A	1.71
LIF	6.02	6.72	N/A	1.63
IL1RAP	5.3	6	N/A	1.62
SCYE1	6.85	7.54	N/A	1.61
CEBPB	2	2.69	N/A	1.61
TPST1	5.11	5.8	N/A	1.61
IL22RA1	6.02	6.68	N/A	1.58
TLR2	7.72	8.37	N/A	1.57
GLMN	7.74	8.38	0.2357	1.56
CCR8	11.1	11.75	0	1.56
IK	3.71	4.35	N/A	1.56
MEFV	9.42	10.03	N/A	1.53
GAPDH	-2.25	-1.65	N/A	1.52
RPL13A	0.23	0.83	N/A	1.51
TYMP	3.53	4.11	N/A	1.5
SCUBE1	7.89	8.46	N/A	1.48
IL32	4.33	4.89	N/A	1.47
IFNB1	12.7	13.25	N/A	1.46
TNFSF14	6.38	6.93	N/A	1.46
CCRL2	16.48	17.03	N/A	1.46
CMTM2	16.48	17.03	N/A	1.46
FGF10	16.48	17.03	N/A	1.46
IL25	16.48	17.03	N/A	1.46
IL4	16.48	17.03	N/A	1.46
IL1R1	4.98	5.53	N/A	1.46
TLR6	7.38	7.92	N/A	1.46
CD97	4.27	4.81	N/A	1.45
KNG1	-1.67	-1.14	N/A	1.45
IL2RG	5.59	6.1	N/A	1.42
CX3CL1	5.27	5.78	N/A	1.42
STAB1	2.77	3.28	N/A	1.42
CSF2RA	8.29	8.79	N/A	1.42
IL29	11.21	11.7	N/A	1.41
CD40	5.16	5.65	N/A	1.4
CNTFR	9.15	9.63	N/A	1.4
CXCL5	7.37	7.84	N/A	1.39
TNFSF18	9.95	10.43	N/A	1.39
SIVA1	4.11	4.56	N/A	1.37
IFNA1	11.25	11.67	0	1.34
IL4R	5.87	6.29	N/A	1.34
IL10RB	4.43	4.85	N/A	1.33
TLR7	11.43	11.81	0	1.31
SDCBP	2.22	2.6	N/A	1.3
AHSG	-2.99	-2.62	N/A	1.3
IL13RA1	2.93	3.3	N/A	1.29
IL28RA	8.83	9.15	N/A	1.25
BMP1	5.28	5.58	N/A	1.23
IL21R	10.15	10.44	N/A	1.23
PTX3	8.14	8.42	N/A	1.21
TLR3	6.31	6.59	N/A	1.21
ERBB2	5.4	5.65	N/A	1.19
TOLLIP	2.98	3.2	N/A	1.17
CCL7	9.41	9.62	N/A	1.16
IL5RA	12.5	12.69	N/A	1.14
IL17A	13.77	13.95	0	1.13
IL31RA	16.48	16.65	N/A	1.12
IFNK	12.09	12.25	0	1.12
CXCR3	10.69	10.85	0	1.11
SLURP1	12.02	12.17	0	1.1
LEPR	2.29	2.43	N/A	1.1
HDAC7	6.44	6.57	N/A	1.09
CSF2	12.61	12.74	0	1.09
TACR1	12.02	12.12	N/A	1.07
BCL6	4.36	4.45	N/A	1.06
NFKB1	4.06	4.14	N/A	1.06
CD70	11.36	11.42	0	1.05
IFNG	9.67	9.72	N/A	1.04
NMI	4.43	4.48	N/A	1.03
IL11RA	6.67	6.71	N/A	1.03
IL27	9.21	9.24	N/A	1.02
FLT3LG	7.75	7.77	N/A	1.01
IL15RA	5.32	5.33	N/A	1
IL1F7	15.31	15.31	N/A	-1
LBP	0.66	0.65	N/A	-1
CXCL13	10.04	10.03	N/A	-1
MYD88	4.71	4.7	N/A	-1.01
IL22RA2	12.2	12.19	N/A	-1.01
ITGB2	3.22	3.21	N/A	-1.01
IL23A	9.61	9.59	N/A	-1.01
IL12A	11.38	11.35	N/A	-1.02
TNFSF10	2.53	2.49	N/A	-1.03
APOL3	3.25	3.19	N/A	-1.04
IL17RB	4.04	3.99	N/A	-1.04
IFNWP2	11.29	11.23	0	-1.04
GDF5	11.84	11.76	0	-1.06
CCR7	10.88	10.8	N/A	-1.06
PXMP2	4.74	4.65	N/A	-1.07
TNFSF13	7.71	7.62	N/A	-1.07
HRH1	10.33	10.22	N/A	-1.08
PTAFR	8.22	8.1	N/A	-1.08
C4A	-1.22	-1.34	N/A	-1.09
S100B	9.95	9.83	N/A	-1.09
CCL26	11.58	11.45	0.6288	-1.09
FASLG	9.86	9.72	N/A	-1.1
IL17B	13.19	13.05	N/A	-1.1
IL3RA	7.92	7.77	N/A	-1.11
CD180	8	7.82	N/A	-1.13
NLRP12	11.89	11.69	0	-1.15
CD74	1	0.76	N/A	-1.18
TNFSF9	9.8	9.54	N/A	-1.2
TNFRSF11B	5.65	5.39	N/A	-1.2
IL7	7.93	7.66	N/A	-1.2
TNFSF13B	9.68	9.41	N/A	-1.21
XCL1	12.34	12.06	0	-1.22
CD86	8.43	8.13	N/A	-1.22
IL9	12.56	12.25	N/A	-1.24
CCR5	8.12	7.8	N/A	-1.25
THPO	4.75	4.42	N/A	-1.26
TLR5	7.57	7.23	N/A	-1.26
GREM1	10.14	9.79	N/A	-1.27
SERPINA3	-2.16	-2.52	N/A	-1.28
IL17F	11.36	10.99	0	-1.29
CSF2RB	8.76	8.34	N/A	-1.34
IFNGR1	5	4.58	N/A	-1.34
DOCK2	7.99	7.57	N/A	-1.34
MGLL	2.89	2.46	N/A	-1.34
IL8	3.95	3.52	N/A	-1.35
NOX5	12.38	11.95	0	-1.35
IL6ST	3.97	3.52	N/A	-1.36
NOS2	10.11	9.65	N/A	-1.38
INHBA	8.82	8.35	N/A	-1.38
C3	-2.8	-3.27	N/A	-1.39
IFNA2	9.72	9.25	N/A	-1.39
LY75	6.98	6.5	N/A	-1.39
GPR68	11.02	10.54	0.6171	-1.39
SLCO1A2	9.77	9.27	N/A	-1.41
PREX1	7.18	6.65	N/A	-1.44
IL12RB1	9.31	8.72	N/A	-1.51
IL13RA2	7.21	6.61	N/A	-1.52
NAMPT	3.41	2.78	N/A	-1.54
IRF7	7.93	7.29	N/A	-1.56
CCL3	7.35	6.7	0.139	-1.57
IFNA8	13.09	12.42	0	-1.59
IL1RN	3.23	2.53	N/A	-1.62
SPACA3	13.23	12.5	0	-1.67
IL1F10	12.84	12.09	N/A	-1.68
MMP25	10.72	9.95	0	-1.7
IFNAR1	7.65	6.88	N/A	-1.7
B2M	-1.78	-2.56	N/A	-1.72
SERPINF2	0.39	-0.41	N/A	-1.75
CCL1	12.68	11.88	0.6931	-1.75
GPI	2.83	1.99	0.6668	-1.79
CCL5	6.37	5.53	N/A	-1.79
IL19	12.48	11.64	0	-1.79
CCR2	11.22	10.36	0	-1.82
TLR10	9.81	8.94	N/A	-1.83
CCL4	5.52	4.65	N/A	-1.83
ADORA1	10.12	9.25	N/A	-1.83
IL1B	6.99	6.11	N/A	-1.85
IFNA4	12.09	11.11	0	-1.98
BLNK	4.86	3.86	N/A	-1.99
SIGLEC1	12.37	11.37	0	-2
PLA2G2D	11.29	10.3	N/A	-2
CX3CR1	11.71	10.7	0	-2.01
CCL4L1	5.24	4.24	N/A	-2.01
CYBB	5.21	4.2	N/A	-2.02
CD40LG	9.7	8.68	N/A	-2.03
CCL2	3.83	2.8	0.3905	-2.04
IL18R1	9.35	8.32	N/A	-2.05
CCL3L1	8.06	7	N/A	-2.08
LTB4R	10.57	9.52	N/A	-2.08
C3AR1	8.1	6.99	N/A	-2.16
NFATC4	11.66	10.55	0	-2.16
TNF	9.64	8.52	N/A	-2.17
LTB	8.86	7.74	N/A	-2.18
IL24	9.97	8.84	N/A	-2.18
LY96	6.58	5.45	N/A	-2.18
CCR1	7.17	6.03	N/A	-2.2
IL22	13.31	12.17	N/A	-2.2
IFNW1	11.43	10.28	0	-2.22
TNFAIP6	10.3	9.14	N/A	-2.24
IL3	14.77	13.61	0	-2.24
CXCR6	9.38	8.22	N/A	-2.25
CXCR4	6.09	4.92	N/A	-2.25
AIF1	4.13	2.96	N/A	-2.25
IRF4	11.01	9.8	0	-2.31
NODAL	11.63	10.41	N/A	-2.33
IL20	13.17	11.94	N/A	-2.35
IL10	8.94	7.7	N/A	-2.36
IL16	7.55	6.31	N/A	-2.36
TLR8	10.03	8.78	N/A	-2.39
ITIH4	-0.53	-1.81	N/A	-2.43
IL15	8.86	7.57	N/A	-2.45
F2	0.13	-1.17	N/A	-2.47
GFRA2	9.96	8.65	N/A	-2.49
CCL24	8.65	7.33	0.2647	-2.49
IL1RAPL2	13.7	12.38	N/A	-2.49
AZU1	12.99	11.66	N/A	-2.53
EPOR	8.24	6.9	N/A	-2.54
PDGFB	7.32	5.97	N/A	-2.55
HPRT1	4.95	3.58	N/A	-2.59
IL7R	10.88	9.5	N/A	-2.59
SERPINA1	-4.88	-6.27	0	-2.62
FOS	4.26	2.86	N/A	-2.65
IL2RB	8.67	7.24	N/A	-2.69
SYK	11.17	9.74	0	-2.7
CD27	8.04	6.6	N/A	-2.72
CXCR5	12.37	10.93	0	-2.72
MSTN	14.01	12.53	0	-2.8
EBI3	11.13	9.64	0	-2.81
GDF6	12.31	10.81	N/A	-2.84
CTF1	9.49	7.99	N/A	-2.85
XCR1	12.27	10.74	N/A	-2.88
IL10RA	6.33	4.78	N/A	-2.93
F8	8.24	6.66	N/A	-2.99
CCL22	10.26	8.68	0.0019	-3
OLR1	10.99	9.4	N/A	-3.02
PPBP	9.78	8.18	N/A	-3.04
CCRL1	10.99	9.37	0	-3.08
HDAC9	12.79	11.16	0	-3.09
NFAM1	8.99	7.25	N/A	-3.34
CMTM1	12.75	11	N/A	-3.35
PTN	8.92	7.14	N/A	-3.43
CRP	0.45	-1.33	N/A	-3.43
IL2	13.88	12.08	N/A	-3.49
FPR1	7.26	5.43	N/A	-3.56
APCS	2.03	0.17	N/A	-3.62
IL12B	12.7	10.83	0	-3.66
CCR4	12.93	11.03	N/A	-3.75
LY86	7.68	5.76	N/A	-3.79
SFTPD	12.77	10.83	0	-3.84
PROK2	12.23	10.26	0	-3.92
SOCS2	10.68	8.66	N/A	-4.06
CD14	3.35	1.3	N/A	-4.14
CAST	6.06	3.94	0.419	-4.36
CXCL12	5.51	3.39	N/A	-4.37
SAA4	0.89	-1.24	N/A	-4.38
TNFSF8	11.87	9.73	0	-4.39
TLR4	6.71	4.57	N/A	-4.43
IL18RAP	11.45	9.29	0	-4.47
CCL23	9.77	7.59	0	-4.55
CD4	5.02	2.83	N/A	-4.56
IL18	9.04	6.85	N/A	-4.58
GFRA1	7.39	5.13	N/A	-4.79
SIGIRR	11.17	8.86	0	-4.95
CCL18	9.43	7.09	0.2572	-5.07
PRG2	9.1	6.75	N/A	-5.1
IL23R	14.61	12.22	N/A	-5.23
IL5	13.43	11.04	N/A	-5.26
IL1RL1	12.31	9.91	N/A	-5.26
IL8RB	11.95	9.55	N/A	-5.28
IL1F9	13.77	11.32	N/A	-5.46
PTGS2	8.48	5.95	N/A	-5.76
S100A8	8.24	5.64	N/A	-6.05
SELE	10.56	7.94	N/A	-6.17
CXCL3	10.74	8.12	N/A	-6.18
PROCR	9.05	6.42	N/A	-6.18
F3	11.99	9.34	N/A	-6.31
TNFSF11	10.02	7.34	N/A	-6.38
CXCL1	6.26	3.55	N/A	-6.55
LIFR	7.49	4.67	N/A	-7.06
GHR	6.42	3.47	0.0093	-7.74
S100A12	9.5	6.54	N/A	-7.77
CCL16	7.69	4.63	0.2158	-8.37
IL6	9.74	6.67	N/A	-8.37
IL20RA	16.48	13.23	0	-9.48
CXCL6	8.36	5.09	N/A	-9.65
CXCL14	7.72	4.3	N/A	-10.66
PF4V1	12.99	9.57	0	-10.71
CSF3	15.45	12	N/A	-10.94
CXCL2	7.14	3.66	N/A	-11.16
CCR3	14.89	11.29	N/A	-12.08
INS	16.48	12.68	N/A	-13.94
GREM2	10.56	6.75	N/A	-14.02
IL1F5	16.48	12.61	0	-14.57
CLC	11.12	7.17	N/A	-15.47
IL8RA	15.28	10.74	N/A	-23.32
STAT3	8.08	3.47	N/A	-24.38
GDF3	16.48	11.85	0	-24.75
GDF2	13.87	9.12	N/A	-26.92
PRG3	16.48	11.66	N/A	-28.2
CCL19	10.29	5.24	0.1341	-33.06
IL9R	16.48	10.8	0	-51.11
CCL11	14.7	8.42	0.0238	-78.16
CCL21	10.57	2.84	0	-212.44
