# Supplementary material for: Growth differentiation factor 1-induced tumour plasticity provides a therapeutic window for immunotherapy in hepatocellular carcinoma
Source: Nat Commun. 2021 Dec 8;12:7142. doi: 10.1038/s41467-021-27525-9 (PMC8654996; doi:10.1038/s41467-021-27525-9)
Supplement: Supplementary file 5 — Supplementary Data 2 [file 41467_2021_27525_MOESM5_ESM.xlsx]

## Sheet: 工作表 1 - Supplementary Table 7. 
Supplementary Data 2: Differentially expressed genes in RNA-seq data of PLC-8024-CTR and PLC-8024-GDF1 cells.
Gene id	MeanTPM (G1)	MeanTPM (G0)	log2FoldChange	pValue	qValue	result	GeneName	GeneDescription
ENSG00000267303	47.6452	0.0001	18.862	3.96e-297	2.53e-295	up	AC011511.4	-
ENSG00000274049	45.5587	0.0001	18.7974	1.77e-266	9.67e-265	up	INO80B-WBP1	INO80B-WBP1 readthrough (NMD candidate) [Source:HGNC Symbol;Acc:HGNC:49199]
ENSG00000283936	44.2122	0.000215	17.6497	4.97e-19	2.57e-18	up	MIR3658	microRNA 3658 [Source:HGNC Symbol;Acc:HGNC:38963]
ENSG00000277957	13.2867	0.0001	17.0196	6.71e-186	2.43e-184	up	SENP3-EIF4A1	SENP3-EIF4A1 readthrough (NMD candidate) [Source:HGNC Symbol;Acc:HGNC:49182]
ENSG00000283515	8.8125	0.0001	16.4273	2.3e-122	5.42e-121	up	AC020915.6	-
ENSG00000188223	8.22715	0.0001	16.3281	5.75e-50	6.04e-49	up	AD000671.1	-
ENSG00000198211	6.49569	0.0001	15.9872	1.55e-90	2.77e-89	up	AC092143.1	-
ENSG00000203618	5.10024	0.0001	15.6383	1.64e-47	1.65e-46	up	GP1BB	glycoprotein Ib platelet beta subunit [Source:HGNC Symbol;Acc:HGNC:4440]
ENSG00000283765	5.01361	0.0001	15.6136	9.25e-80	1.47e-78	up	AC131160.1	-
ENSG00000275097	8.29862	0.005933	10.4499	7.48e-29	5.11e-28	up	AC024940.5	-
ENSG00000223802	9611.55	13.282	9.49915	0	0	up	CERS1	ceramide synthase 1 [Source:HGNC Symbol;Acc:HGNC:14253]
ENSG00000240731	5.00757	0.009601	9.02671	2.09e-15	9.53e-15	up	AL139287.1	-
ENSG00000284570	60.1867	0.245887	7.93531	2.6e-25	1.62e-24	up	MIR7705	microRNA 7705 [Source:HGNC Symbol;Acc:HGNC:50143]
ENSG00000284461	11.65	0.066878	7.44458	0	0	up	RABGEF1	RAB guanine nucleotide exchange factor 1 [Source:NCBI gene;Acc:27342]
ENSG00000275400	18.4493	0.177169	6.7023	4.63e-52	5.02e-51	up	AC006001.4	-
ENSG00000199293	5.89174	0.125978	5.54745	1.09e-06	3.1e-06	up	SNORA21	small nucleolar RNA, H/ACA box 21 [Source:HGNC Symbol;Acc:HGNC:32611]
ENSG00000101126	6.68306	0.168396	5.31058	1.07e-295	6.73e-294	up	ADNP	activity dependent neuroprotector homeobox [Source:HGNC Symbol;Acc:HGNC:15766]
ENSG00000284194	56.1454	1.82181	4.94572	0	0	up	SCO2	SCO2, cytochrome c oxidase assembly protein [Source:NCBI gene;Acc:9997]
ENSG00000183979	10.7443	0.384468	4.80456	7.89e-161	2.42e-159	up	NPB	neuropeptide B [Source:HGNC Symbol;Acc:HGNC:30099]
ENSG00000200463	6.73951	0.265044	4.66834	1.05e-07	3.23e-07	up	SNORD118	small nucleolar RNA, C/D box 118 [Source:HGNC Symbol;Acc:HGNC:32952]
ENSG00000167617	5.47039	0.256067	4.41705	4.1e-32	3.05e-31	up	CDC42EP5	CDC42 effector protein 5 [Source:HGNC Symbol;Acc:HGNC:17408]
ENSG00000257524	41.8852	2.02339	4.3716	3.12e-303	2.02e-301	up	AL157935.2	-
ENSG00000215274	7.63913	0.38422	4.3134	2.1e-28	1.42e-27	up	GAGE10	G antigen 10 [Source:HGNC Symbol;Acc:HGNC:30968]
ENSG00000252147	5.06863	0.261744	4.27537	0.000127603	0.000305579	up	RNY3P16	RNA, Ro-associated Y3 pseudogene 16 [Source:HGNC Symbol;Acc:HGNC:50891]
ENSG00000277971	9.53487	0.551908	4.11071	5.46e-41	4.91e-40	up	AC007731.5	-
ENSG00000259529	7.69632	0.496361	3.95471	3.18e-234	1.49e-232	up	AL136295.5	-
ENSG00000095139	24.0846	1.65109	3.86662	0	0	up	ARCN1	archain 1 [Source:HGNC Symbol;Acc:HGNC:649]
ENSG00000224902	38.1673	2.61717	3.86626	4.74e-126	1.16e-124	up	GAGE12H	G antigen 12H [Source:HGNC Symbol;Acc:HGNC:31908]
ENSG00000264668	7.48624	0.514321	3.8635	2.4e-136	6.49e-135	up	AC138696.1	-
ENSG00000258790	7.41062	0.525271	3.81846	1.44e-177	4.92e-176	up	AL121594.3	-
ENSG00000267532	7.28921	0.55762	3.70841	9.83e-161	3.01e-159	up	MIR497HG	mir-497-195 cluster host gene [Source:HGNC Symbol;Acc:HGNC:39523]
ENSG00000131096	39.1718	3.23522	3.59788	1.53e-199	6e-198	up	PYY	peptide YY [Source:HGNC Symbol;Acc:HGNC:9748]
ENSG00000275113	28.6554	2.42302	3.56393	6.39e-69	8.81e-68	up	GAGE2E	G antigen 2E [Source:HGNC Symbol;Acc:HGNC:31960]
ENSG00000236362	20.1196	1.70518	3.5606	1.83e-66	2.45e-65	up	GAGE12F	G antigen 12F [Source:HGNC Symbol;Acc:HGNC:31906]
ENSG00000182809	18.1486	1.58615	3.51625	2.77e-139	7.63e-138	up	CRIP2	cysteine rich protein 2 [Source:HGNC Symbol;Acc:HGNC:2361]
ENSG00000178473	12.7931	1.12724	3.50449	5.08e-91	9.08e-90	up	UCN3	urocortin 3 [Source:HGNC Symbol;Acc:HGNC:17781]
ENSG00000215269	33.4207	2.95749	3.4983	1.54e-103	3.16e-102	up	GAGE12G	G antigen 12G [Source:HGNC Symbol;Acc:HGNC:31907]
ENSG00000067191	7.69768	0.68344	3.49354	6.26e-202	2.49e-200	up	CACNB1	calcium voltage-gated channel auxiliary subunit beta 1 [Source:HGNC Symbol;Acc:HGNC:1401]
ENSG00000180957	14.233	1.29482	3.45841	1.04e-262	5.61e-261	up	PITPNB	phosphatidylinositol transfer protein beta [Source:HGNC Symbol;Acc:HGNC:9002]
ENSG00000160888	227.414	20.9146	3.44274	0	0	up	IER2	immediate early response 2 [Source:HGNC Symbol;Acc:HGNC:28871]
ENSG00000033627	105.684	9.7424	3.43934	0	0	up	ATP6V0A1	ATPase H+ transporting V0 subunit a1 [Source:HGNC Symbol;Acc:HGNC:865]
ENSG00000167774	50.965	5.21321	3.28926	9.19e-165	2.88e-163	up	AC010323.1	-
ENSG00000198794	21.3201	2.18863	3.28411	0	0	up	SCAMP5	secretory carrier membrane protein 5 [Source:HGNC Symbol;Acc:HGNC:30386]
ENSG00000189064	93.3119	9.63728	3.27536	1.48e-271	8.26e-270	up	GAGE2A	G antigen 2A [Source:HGNC Symbol;Acc:HGNC:4099]
ENSG00000274274	44.5095	4.70879	3.24069	3.13e-130	7.94e-129	up	GAGE13	G antigen 13 [Source:HGNC Symbol;Acc:HGNC:29081]
ENSG00000103852	11.7569	1.28292	3.19601	2.61e-179	9.04e-178	up	TTC23	tetratricopeptide repeat domain 23 [Source:HGNC Symbol;Acc:HGNC:25730]
ENSG00000126803	23.5282	2.58186	3.18791	0	0	up	HSPA2	heat shock protein family A (Hsp70) member 2 [Source:HGNC Symbol;Acc:HGNC:5235]
ENSG00000256007	7.23309	0.799276	3.17785	1.64e-16	7.79e-16	up	ARAP1-AS1	ARAP1 antisense RNA 1 [Source:HGNC Symbol;Acc:HGNC:39993]
ENSG00000237671	13.642	1.51963	3.16626	4.93e-40	4.34e-39	up	GAGE12C	G antigen 12C [Source:HGNC Symbol;Acc:HGNC:28402]
ENSG00000124201	5.52082	0.626938	3.13849	1.09e-236	5.19e-235	up	ZNFX1	zinc finger NFX1-type containing 1 [Source:HGNC Symbol;Acc:HGNC:29271]
ENSG00000216649	15.9027	1.81184	3.13375	2.9e-45	2.8e-44	up	GAGE12E	G antigen 12E [Source:HGNC Symbol;Acc:HGNC:31905]
ENSG00000227488	11.4512	1.35195	3.08238	1e-32	7.56e-32	up	GAGE12D	G antigen 12D [Source:HGNC Symbol;Acc:HGNC:31904]
ENSG00000157617	8.30051	0.990938	3.06633	7.54e-275	4.28e-273	up	C2CD2	C2 calcium dependent domain containing 2 [Source:HGNC Symbol;Acc:HGNC:1266]
ENSG00000104903	5.92878	0.713793	3.05416	2.18e-47	2.19e-46	up	LYL1	LYL1, basic helix-loop-helix family member [Source:HGNC Symbol;Acc:HGNC:6734]
ENSG00000170485	20.8649	2.52003	3.04957	6.19e-106	1.3e-104	up	NPAS2	neuronal PAS domain protein 2 [Source:HGNC Symbol;Acc:HGNC:7895]
ENSG00000261514	11.7633	1.43117	3.03903	3.02e-28	2.03e-27	up	LINC01976	long intergenic non-protein coding RNA 1976 [Source:HGNC Symbol;Acc:HGNC:52803]
ENSG00000268621	254.46	31.0728	3.03371	0	0	up	IGFL2-AS1	IGFL2 antisense RNA 1 [Source:HGNC Symbol;Acc:HGNC:52559]
ENSG00000132563	7.08603	0.881029	3.00772	5.77e-81	9.24e-80	up	REEP2	receptor accessory protein 2 [Source:HGNC Symbol;Acc:HGNC:17975]
ENSG00000171161	31.9633	4.09954	2.96288	0	0	up	ZNF672	zinc finger protein 672 [Source:HGNC Symbol;Acc:HGNC:26179]
ENSG00000118804	10.0546	1.31075	2.93938	2.03e-175	6.81e-174	up	STBD1	starch binding domain 1 [Source:HGNC Symbol;Acc:HGNC:24854]
ENSG00000110811	27.4335	3.79673	2.85311	4.94e-261	2.65e-259	up	P3H3	prolyl 3-hydroxylase 3 [Source:HGNC Symbol;Acc:HGNC:19318]
ENSG00000184117	107.615	15.0344	2.83954	0	0	up	NIPSNAP1	nipsnap homolog 1 [Source:HGNC Symbol;Acc:HGNC:7827]
ENSG00000175582	7.91674	1.11451	2.82849	9.43e-134	2.51e-132	up	RAB6A	RAB6A, member RAS oncogene family [Source:HGNC Symbol;Acc:HGNC:9786]
ENSG00000187094	29.5611	4.19676	2.81635	1.7e-110	3.7e-109	up	CCK	cholecystokinin [Source:HGNC Symbol;Acc:HGNC:1569]
ENSG00000068985	9.22456	1.32952	2.79458	6.96e-31	5.02e-30	up	PAGE1	PAGE family member 1 [Source:HGNC Symbol;Acc:HGNC:4107]
ENSG00000169418	9.50739	1.37942	2.78499	1.44e-185	5.2e-184	up	1	natriuretic peptide receptor 1 [Source:HGNC Symbol;Acc:HGNC:7943]
ENSG00000176909	5.14622	0.771795	2.73722	1.14e-43	1.07e-42	up	MAMSTR	MEF2 activating motif and SAP domain containing transcriptional regulator [Source:HGNC Symbol;Acc:HGNC:26689]
ENSG00000114948	5.93848	0.904938	2.7142	9.96e-101	1.98e-99	up	ADAM23	ADAM metallopeptidase domain 23 [Source:HGNC Symbol;Acc:HGNC:202]
ENSG00000049449	69.2148	10.5956	2.70761	0	0	up	RCN1	reticulocalbin 1 [Source:HGNC Symbol;Acc:HGNC:9934]
ENSG00000214530	664.76	102.094	2.70294	0	0	up	STARD10	StAR related lipid transfer domain containing 10 [Source:HGNC Symbol;Acc:HGNC:10666]
ENSG00000224659	52.4749	8.12058	2.69197	3.17e-132	8.23e-131	up	GAGE12J	G antigen 12J [Source:HGNC Symbol;Acc:HGNC:17778]
ENSG00000176532	19.7632	3.20801	2.62307	2.15e-134	5.75e-133	up	PRR15	proline rich 15 [Source:HGNC Symbol;Acc:HGNC:22310]
ENSG00000154277	15.7591	2.58237	2.60941	1.49e-41	1.35e-40	up	UCHL1	ubiquitin C-terminal hydrolase L1 [Source:HGNC Symbol;Acc:HGNC:12513]
ENSG00000152291	11.7339	1.92582	2.60714	0	0	up	TGOLN2	trans-golgi network protein 2 [Source:HGNC Symbol;Acc:HGNC:15450]
ENSG00000162636	5.73255	0.955537	2.58479	5.89e-171	1.92e-169	up	FAM102B	family with sequence similarity 102 member B [Source:HGNC Symbol;Acc:HGNC:27637]
ENSG00000176383	14.2595	2.42147	2.55797	1.16e-177	3.96e-176	up	B3GNT4	UDP-GlcNAc:betaGal beta-1,3-N-acetylglucosaminyltransferase 4 [Source:HGNC Symbol;Acc:HGNC:15683]
ENSG00000166710	420.592	73.8443	2.50986	0	0	up	B2M	beta-2-microglobulin [Source:HGNC Symbol;Acc:HGNC:914]
ENSG00000276075	13.6806	2.43149	2.49222	1.37e-31	1.01e-30	up	AC027682.6	-
ENSG00000088832	162.315	28.9472	2.4873	0	0	up	FKBP1A	FK506 binding protein 1A [Source:HGNC Symbol;Acc:HGNC:3711]
ENSG00000197965	39.953	7.16599	2.47906	0	0	up	MPZL1	myelin protein zero like 1 [Source:HGNC Symbol;Acc:HGNC:7226]
ENSG00000132912	5.04122	0.90561	2.47681	7.24e-131	1.85e-129	up	DCTN4	dynactin subunit 4 [Source:HGNC Symbol;Acc:HGNC:15518]
ENSG00000165775	29.1885	5.25797	2.47282	1.77e-10	6.42e-10	up	FUNDC2	FUN14 domain containing 2 [Source:HGNC Symbol;Acc:HGNC:24925]
ENSG00000130433	24.4914	4.41671	2.47123	8.16e-129	2.05e-127	up	CACNG6	calcium voltage-gated channel auxiliary subunit gamma 6 [Source:HGNC Symbol;Acc:HGNC:13625]
ENSG00000158769	35.9953	6.5756	2.45261	0	0	up	F11R	F11 receptor [Source:HGNC Symbol;Acc:HGNC:14685]
ENSG00000159267	5.34832	0.980426	2.4476	1.2e-131	3.1e-130	up	HLCS	holocarboxylase synthetase [Source:HGNC Symbol;Acc:HGNC:4976]
ENSG00000084636	9.18743	1.68958	2.44299	5.06e-86	8.66e-85	up	COL16A1	collagen type XVI alpha 1 chain [Source:HGNC Symbol;Acc:HGNC:2193]
ENSG00000229809	23.2603	4.28158	2.44165	1.01e-134	2.7e-133	up	ZNF688	zinc finger protein 688 [Source:HGNC Symbol;Acc:HGNC:30489]
ENSG00000139675	10.5076	1.95239	2.42812	1.33e-133	3.51e-132	up	HNRNPA1L2	heterogeneous nuclear ribonucleoprotein A1-like 2 [Source:HGNC Symbol;Acc:HGNC:27067]
ENSG00000148346	18.2503	3.39223	2.42762	4.75e-60	5.79e-59	up	LCN2	lipocalin 2 [Source:HGNC Symbol;Acc:HGNC:6526]
ENSG00000185101	13.4403	2.5227	2.41353	1.12e-103	2.31e-102	up	ANO9	anoctamin 9 [Source:HGNC Symbol;Acc:HGNC:20679]
ENSG00000268879	6.22883	1.17086	2.41139	1.67e-10	6.09e-10	up	IGFL1P1	IGF like family member 1 pseudogene 1 [Source:HGNC Symbol;Acc:HGNC:32956]
ENSG00000119632	93.571	17.8421	2.39078	3.39e-194	1.29e-192	up	IFI27L2	interferon alpha inducible protein 27 like 2 [Source:HGNC Symbol;Acc:HGNC:19753]
ENSG00000179715	14.799	2.85123	2.37585	4.9e-160	1.49e-158	up	PCED1B	PC-esterase domain containing 1B [Source:HGNC Symbol;Acc:HGNC:28255]
ENSG00000103042	23.0604	4.47479	2.36553	0	0	up	SLC38A7	solute carrier family 38 member 7 [Source:HGNC Symbol;Acc:HGNC:25582]
ENSG00000221120	5.92374	1.1772	2.33115	0.00274798	0.00555368	up	MIR1224	microRNA 1224 [Source:HGNC Symbol;Acc:HGNC:33923]
ENSG00000130303	9.72368	1.93845	2.3266	1.21e-40	1.07e-39	up	BST2	bone marrow stromal cell antigen 2 [Source:HGNC Symbol;Acc:HGNC:1119]
ENSG00000088881	5.5097	1.1063	2.31624	9.25e-44	8.7e-43	up	EBF4	early B-cell factor 4 [Source:HGNC Symbol;Acc:HGNC:29278]
ENSG00000168675	21.9865	4.42074	2.31426	6.19e-39	5.34e-38	up	LDLRAD4	low density lipoprotein receptor class A domain containing 4 [Source:HGNC Symbol;Acc:HGNC:1224]
ENSG00000108823	11.9211	2.406	2.30881	1.09e-24	6.68e-24	up	SGCA	sarcoglycan alpha [Source:HGNC Symbol;Acc:HGNC:10805]
ENSG00000105255	16.3864	3.3151	2.30538	4.21e-102	8.52e-101	up	FSD1	fibronectin type III and SPRY domain containing 1 [Source:HGNC Symbol;Acc:HGNC:13745]
ENSG00000196154	61.4426	12.4961	2.29776	1.26e-136	3.42e-135	up	S100A4	S100 calcium binding protein A4 [Source:HGNC Symbol;Acc:HGNC:10494]
ENSG00000213689	13.9696	2.84886	2.29384	7.06e-49	7.27e-48	up	TREX1	three prime repair exonuclease 1 [Source:HGNC Symbol;Acc:HGNC:12269]
ENSG00000242173	27.15	5.59532	2.27866	3.8e-76	5.72e-75	up	ARHGDIG	Rho GDP dissociation inhibitor gamma [Source:HGNC Symbol;Acc:HGNC:680]
ENSG00000248144	33.6762	6.99673	2.26698	8.35e-229	3.82e-227	up	ADH1C	alcohol dehydrogenase 1C (class I), gamma polypeptide [Source:HGNC Symbol;Acc:HGNC:251]
ENSG00000163513	6.94328	1.44347	2.26608	1.18e-125	2.87e-124	up	TGFBR2	transforming growth factor beta receptor 2 [Source:HGNC Symbol;Acc:HGNC:11773]
ENSG00000100867	7.54008	1.57289	2.26116	5.58e-35	4.46e-34	up	DHRS2	dehydrogenase/reductase 2 [Source:HGNC Symbol;Acc:HGNC:18349]
ENSG00000169583	9.14785	1.91146	2.25876	1.76e-32	1.32e-31	up	CLIC3	chloride intracellular channel 3 [Source:HGNC Symbol;Acc:HGNC:2064]
ENSG00000070087	21.7169	4.54115	2.25769	5.22e-200	2.05e-198	up	PFN2	profilin 2 [Source:HGNC Symbol;Acc:HGNC:8882]
ENSG00000198848	6.15833	1.28784	2.25759	7.27e-07	2.1e-06	up	CES1	carboxylesterase 1 [Source:HGNC Symbol;Acc:HGNC:1863]
ENSG00000100100	5.77497	1.20946	2.25545	8.8e-62	1.1e-60	up	PIK3IP1	phosphoinositide-3-kinase interacting protein 1 [Source:HGNC Symbol;Acc:HGNC:24942]
ENSG00000105641	5.05484	1.08372	2.22168	2.05e-66	2.75e-65	up	SLC5A5	solute carrier family 5 member 5 [Source:HGNC Symbol;Acc:HGNC:11040]
ENSG00000055917	5.67244	1.219	2.21828	3.94e-131	1.01e-129	up	PUM2	pumilio RNA binding family member 2 [Source:HGNC Symbol;Acc:HGNC:14958]
ENSG00000234694	9.12981	1.96271	2.21774	2.05e-24	1.25e-23	up	AL139289.2	-
ENSG00000141219	7.27041	1.57942	2.20265	1.3e-124	3.15e-123	up	C17orf80	chromosome 17 open reading frame 80 [Source:HGNC Symbol;Acc:HGNC:29601]
ENSG00000197409	9.37599	2.05285	2.19134	6.82e-16	3.16e-15	up	HIST1H3D	histone cluster 1 H3 family member d [Source:HGNC Symbol;Acc:HGNC:4767]
ENSG00000187642	9.18102	2.01498	2.18789	7.75e-20	4.12e-19	up	PERM1	PPARGC1 and ESRR induced regulator, muscle 1 [Source:HGNC Symbol;Acc:HGNC:28208]
ENSG00000169562	162.78	35.7381	2.18739	0	0	up	GJB1	gap junction protein beta 1 [Source:HGNC Symbol;Acc:HGNC:4283]
ENSG00000187634	72.989	16.1291	2.17802	0	0	up	SAMD11	sterile alpha motif domain containing 11 [Source:HGNC Symbol;Acc:HGNC:28706]
ENSG00000090554	16.6053	3.68464	2.17204	1.84e-52	2e-51	up	FLT3LG	fms related tyrosine kinase 3 ligand [Source:HGNC Symbol;Acc:HGNC:3766]
ENSG00000175899	1423.97	316.094	2.1715	0	0	up	A2M	alpha-2-macroglobulin [Source:HGNC Symbol;Acc:HGNC:7]
ENSG00000139112	43.8478	9.90265	2.14662	0	0	up	GABARAPL1	GABA type A receptor associated protein like 1 [Source:HGNC Symbol;Acc:HGNC:4068]
ENSG00000090971	70.1439	16.1292	2.12065	0	0	up	NAT14	N-acetyltransferase 14 (putative) [Source:HGNC Symbol;Acc:HGNC:28918]
ENSG00000172780	9.30798	2.14538	2.11723	9.63e-145	2.7e-143	up	RAB43	RAB43, member RAS oncogene family [Source:HGNC Symbol;Acc:HGNC:19983]
ENSG00000241635	16.3987	3.78566	2.11496	1.77e-113	3.93e-112	up	UGT1A1	UDP glucuronosyltransferase family 1 member A1 [Source:HGNC Symbol;Acc:HGNC:12530]
ENSG00000214736	334.604	77.7405	2.10572	0	0	up	TOMM6	translocase of outer mitochondrial membrane 6 [Source:HGNC Symbol;Acc:HGNC:34528]
ENSG00000132688	7.47752	1.74538	2.09902	1.49e-148	4.28e-147	up	NES	nestin [Source:HGNC Symbol;Acc:HGNC:7756]
ENSG00000266642	11.8091	2.78935	2.08189	1.21e-47	1.22e-46	up	AC024267.6	-
ENSG00000122694	9.46594	2.23645	2.08154	8.91e-53	9.77e-52	up	GLIPR2	GLI pathogenesis related 2 [Source:HGNC Symbol;Acc:HGNC:18007]
ENSG00000279140	13.561	3.23374	2.06818	6.28e-16	2.91e-15	up	AL590326.2	-
ENSG00000180901	14.887	3.57879	2.05651	4.35e-183	1.54e-181	up	KCTD2	potassium channel tetramerization domain containing 2 [Source:HGNC Symbol;Acc:HGNC:21294]
ENSG00000099864	45.4538	11.0006	2.04682	0	0	up	PALM	paralemmin [Source:HGNC Symbol;Acc:HGNC:8594]
ENSG00000267769	7.03352	1.7047	2.04473	9.42e-14	4.01e-13	up	AC011498.7	-
ENSG00000130270	6.50946	1.57848	2.044	2.77e-138	7.58e-137	up	ATP8B3	ATPase phospholipid transporting 8B3 [Source:HGNC Symbol;Acc:HGNC:13535]
ENSG00000172057	56.5512	13.7391	2.04127	0	0	up	ORMDL3	ORMDL sphingolipid biosynthesis regulator 3 [Source:HGNC Symbol;Acc:HGNC:16038]
ENSG00000157870	13.9245	3.38751	2.03933	2.68e-157	8.05e-156	up	FAM213B	family with sequence similarity 213 member B [Source:HGNC Symbol;Acc:HGNC:28390]
ENSG00000140650	46.024	11.2011	2.03874	0	0	up	PMM2	phosphomannomutase 2 [Source:HGNC Symbol;Acc:HGNC:9115]
ENSG00000198960	51.9157	12.7411	2.02668	6.14e-150	1.77e-148	up	ARMCX6	armadillo repeat containing, X-linked 6 [Source:HGNC Symbol;Acc:HGNC:26094]
ENSG00000228436	5.51735	1.36266	2.01755	1.41e-11	5.45e-11	up	AL139260.1	-
ENSG00000181027	5.64788	1.41089	2.00111	7.43e-88	1.3e-86	up	FKRP	fukutin related protein [Source:HGNC Symbol;Acc:HGNC:17997]
ENSG00000105419	21.8395	5.46958	1.99744	3.35e-100	6.63e-99	up	MEIS3	Meis homeobox 3 [Source:HGNC Symbol;Acc:HGNC:29537]
ENSG00000196668	10.7073	2.69679	1.98928	7.52e-10	2.64e-09	up	LINC00173	long intergenic non-protein coding RNA 173 [Source:HGNC Symbol;Acc:HGNC:33791]
ENSG00000261431	6.68653	1.68851	1.98551	1.8e-05	4.67e-05	up	AL023803.1	-
ENSG00000011021	9.12662	2.33955	1.96385	5.96e-181	2.07e-179	up	CLCN6	chloride voltage-gated channel 6 [Source:HGNC Symbol;Acc:HGNC:2024]
ENSG00000162040	7.44334	1.91909	1.95553	1.42e-32	1.07e-31	up	HS3ST6	heparan sulfate-glucosamine 3-sulfotransferase 6 [Source:HGNC Symbol;Acc:HGNC:14178]
ENSG00000145198	20.9698	5.4122	1.95403	1.34e-216	5.72e-215	up	VWA5B2	von Willebrand factor A domain containing 5B2 [Source:HGNC Symbol;Acc:HGNC:25144]
ENSG00000187653	81.0728	21.073	1.94382	1.5e-36	1.23e-35	up	TMSB4XP8	thymosin beta 4, X-linked pseudogene 8 [Source:HGNC Symbol;Acc:HGNC:11885]
ENSG00000163737	6.84841	1.78878	1.93679	1.24e-14	5.46e-14	up	PF4	platelet factor 4 [Source:HGNC Symbol;Acc:HGNC:8861]
ENSG00000092201	37.1906	9.75191	1.93118	7.68e-269	4.27e-267	up	SUPT16H	SPT16 homolog, facilitates chromatin remodeling subunit [Source:HGNC Symbol;Acc:HGNC:11465]
ENSG00000130159	99.0811	26.0639	1.92656	1.75e-137	4.75e-136	up	ECSIT	ECSIT signalling integrator [Source:HGNC Symbol;Acc:HGNC:29548]
ENSG00000107281	45.9977	12.1462	1.92105	1.01e-156	3.03e-155	up	NPDC1	neural proliferation, differentiation and control 1 [Source:HGNC Symbol;Acc:HGNC:7899]
ENSG00000158985	6.30177	1.66983	1.91605	2.19e-98	4.23e-97	up	CDC42SE2	CDC42 small effector 2 [Source:HGNC Symbol;Acc:HGNC:18547]
ENSG00000243789	10.4591	2.82067	1.89065	1.6e-64	2.08e-63	up	JMJD7	jumonji domain containing 7 [Source:HGNC Symbol;Acc:HGNC:34397]
ENSG00000167549	5.52612	1.49176	1.88925	1.95e-15	8.88e-15	up	CORO6	coronin 6 [Source:HGNC Symbol;Acc:HGNC:21356]
ENSG00000229539	5.45004	1.47792	1.8827	8.42e-09	2.77e-08	up	AL353194.1	-
ENSG00000167972	18.4075	5.00011	1.88026	0	0	up	ABCA3	ATP binding cassette subfamily A member 3 [Source:HGNC Symbol;Acc:HGNC:33]
ENSG00000175938	53.6173	14.6337	1.8734	0	0	up	ORAI3	ORAI calcium release-activated calcium modulator 3 [Source:HGNC Symbol;Acc:HGNC:28185]
ENSG00000166426	5.65038	1.547	1.86887	8.28e-15	3.69e-14	up	CRABP1	cellular retinoic acid binding protein 1 [Source:HGNC Symbol;Acc:HGNC:2338]
ENSG00000267446	8.25034	2.25945	1.86848	3.94e-11	1.49e-10	up	AC003070.2	-
ENSG00000259332	22.4483	6.16946	1.86339	4.5e-55	5.11e-54	up	ST20-MTHFS	ST20-MTHFS readthrough [Source:HGNC Symbol;Acc:HGNC:44655]
ENSG00000104826	5.08061	1.40214	1.85737	2.21e-09	7.55e-09	up	LHB	luteinizing hormone beta polypeptide [Source:HGNC Symbol;Acc:HGNC:6584]
ENSG00000104341	73.8765	20.4024	1.85638	0	0	up	LAPTM4B	lysosomal protein transmembrane 4 beta [Source:HGNC Symbol;Acc:HGNC:13646]
ENSG00000223764	15.3651	4.28753	1.84144	2.78e-173	9.2e-172	up	AL645608.1	-
ENSG00000104818	7.10817	1.99761	1.83121	3.75e-17	1.82e-16	up	CGB2	chorionic gonadotropin beta subunit 2 [Source:HGNC Symbol;Acc:HGNC:16722]
ENSG00000237886	21.5659	6.07071	1.82882	5.67e-37	4.68e-36	up	NALT1	NOTCH1 associated lncRNA in T-cell acute lymphoblastic leukemia 1 [Source:HGNC Symbol;Acc:HGNC:51192]
ENSG00000166183	18.6576	5.25623	1.82766	7.22e-192	2.71e-190	up	ASPG	asparaginase [Source:HGNC Symbol;Acc:HGNC:20123]
ENSG00000284292	10.3992	2.93198	1.82653	3.73e-78	5.78e-77	up	AC004922.1	-
ENSG00000081760	25.6017	7.23276	1.82362	1.76e-261	9.5e-260	up	AACS	acetoacetyl-CoA synthetase [Source:HGNC Symbol;Acc:HGNC:21298]
ENSG00000273154	21.6009	6.14771	1.81297	5.58e-201	2.2e-199	up	AL121845.3	-
ENSG00000252965	8.33213	2.39375	1.79941	0.000474403	0.00106359	up	Y_RNA	Y RNA [Source:RFAM;Acc:RF00019]
ENSG00000196754	10.274	2.96258	1.79408	2.28e-13	9.51e-13	up	S100A2	S100 calcium binding protein A2 [Source:HGNC Symbol;Acc:HGNC:10492]
ENSG00000281991	9.30621	2.68666	1.79238	8.99e-29	6.13e-28	up	TMEM265	transmembrane protein 265 [Source:HGNC Symbol;Acc:HGNC:51241]
ENSG00000271380	30.1419	8.74072	1.78594	2.1e-71	3.01e-70	up	AL451085.2	-
ENSG00000181885	64.0182	18.5934	1.78369	3.34e-216	1.43e-214	up	CLDN7	claudin 7 [Source:HGNC Symbol;Acc:HGNC:2049]
ENSG00000213904	37.0266	10.8025	1.7772	9.79e-34	7.54e-33	up	LIPE-AS1	LIPE antisense RNA 1 [Source:HGNC Symbol;Acc:HGNC:48589]
ENSG00000135924	74.6657	21.8068	1.77566	2.44e-273	1.38e-271	up	DNAJB2	DnaJ heat shock protein family (Hsp40) member B2 [Source:HGNC Symbol;Acc:HGNC:5228]
ENSG00000250432	6.32125	1.85377	1.76975	1.4e-09	4.84e-09	up	LINC01598	long intergenic non-protein coding RNA 1598 [Source:NCBI gene;Acc:105379478]
ENSG00000109501	32.2152	9.46988	1.76632	0	0	up	WFS1	wolframin ER transmembrane glycoprotein [Source:HGNC Symbol;Acc:HGNC:12762]
ENSG00000105499	13.4802	3.96499	1.76546	2.28e-26	1.46e-25	up	PLA2G4C	phospholipase A2 group IVC [Source:HGNC Symbol;Acc:HGNC:9037]
ENSG00000205542	1942.82	576.159	1.75362	0	0	up	TMSB4X	thymosin beta 4, X-linked [Source:HGNC Symbol;Acc:HGNC:11881]
ENSG00000198734	39.5282	11.7786	1.74671	2.23e-07	6.71e-07	up	F5	coagulation factor V [Source:HGNC Symbol;Acc:HGNC:3542]
ENSG00000183971	26.39	7.92808	1.73495	1.04e-60	1.27e-59	up	NPW	neuropeptide W [Source:HGNC Symbol;Acc:HGNC:30509]
ENSG00000205777	13.915	4.22798	1.7186	9.7e-124	2.32e-122	up	GAGE1	G antigen 1 [Source:HGNC Symbol;Acc:HGNC:4098]
ENSG00000141956	5.80833	1.76566	1.71791	8.7e-08	2.69e-07	up	PRDM15	PR/SET domain 15 [Source:HGNC Symbol;Acc:HGNC:13999]
ENSG00000204650	8.80958	2.69096	1.71095	9.03e-32	6.66e-31	up	LINC02210	long intergenic non-protein coding RNA 2210 [Source:HGNC Symbol;Acc:HGNC:26327]
ENSG00000124102	133.372	40.7502	1.71058	2.66e-211	1.1e-209	up	PI3	peptidase inhibitor 3 [Source:HGNC Symbol;Acc:HGNC:8947]
ENSG00000275966	8.61213	2.63924	1.70625	2.9e-13	1.21e-12	up	AC110285.6	-
ENSG00000108950	5.42301	1.66386	1.70456	4.19e-31	3.04e-30	up	FAM20A	FAM20A, golgi associated secretory pathway pseudokinase [Source:HGNC Symbol;Acc:HGNC:23015]
ENSG00000239282	9.64185	2.96629	1.70065	4.99e-43	4.64e-42	up	CASTOR1	cytosolic arginine sensor for mTORC1 subunit 1 [Source:HGNC Symbol;Acc:HGNC:34423]
ENSG00000144785	6.6414	2.04382	1.70022	1.78e-10	6.45e-10	up	AC073896.1	-
ENSG00000099204	12.7613	3.93031	1.69906	0	0	up	ABLIM1	actin binding LIM protein 1 [Source:HGNC Symbol;Acc:HGNC:78]
ENSG00000205090	10.6603	3.29084	1.69572	1.37e-24	8.4e-24	up	TMEM240	transmembrane protein 240 [Source:HGNC Symbol;Acc:HGNC:25186]
ENSG00000272434	9.98987	3.08652	1.69449	4.06e-12	1.61e-11	up	AC137630.3	-
ENSG00000166181	9.32229	2.88447	1.69238	2e-101	4e-100	up	API5	apoptosis inhibitor 5 [Source:HGNC Symbol;Acc:HGNC:594]
ENSG00000002834	41.7361	12.9214	1.69154	0	0	up	LASP1	LIM and SH3 protein 1 [Source:HGNC Symbol;Acc:HGNC:6513]
ENSG00000269246	17.9604	5.59114	1.6836	5.6e-10	1.98e-09	up	AC011445.2	-
ENSG00000188257	19.7782	6.17238	1.68001	5.48e-46	5.37e-45	up	PLA2G2A	phospholipase A2 group IIA [Source:HGNC Symbol;Acc:HGNC:9031]
ENSG00000175390	154.845	48.4943	1.67493	5.42e-33	4.11e-32	up	EIF3F	eukaryotic translation initiation factor 3 subunit F [Source:HGNC Symbol;Acc:HGNC:3275]
ENSG00000100097	257.223	80.5626	1.67484	0	0	up	LGALS1	galectin 1 [Source:HGNC Symbol;Acc:HGNC:6561]
ENSG00000234936	35.6408	11.1978	1.67031	3.44e-39	2.98e-38	up	AC010883.1	-
ENSG00000095906	204.299	64.3566	1.66652	0	0	up	NUBP2	nucleotide binding protein 2 [Source:HGNC Symbol;Acc:HGNC:8042]
ENSG00000243583	7.21996	2.27903	1.66357	4.77e-09	1.6e-08	up	AC004853.1	-
ENSG00000105429	8.83136	2.79	1.66237	0	0	up	MEGF8	multiple EGF like domains 8 [Source:HGNC Symbol;Acc:HGNC:3233]
ENSG00000173327	80.5143	25.5154	1.65788	0	0	up	MAP3K11	mitogen-activated protein kinase kinase kinase 11 [Source:HGNC Symbol;Acc:HGNC:6850]
ENSG00000158639	21.4113	6.85845	1.64242	6.77e-31	4.88e-30	up	PAGE5	PAGE family member 5 [Source:HGNC Symbol;Acc:HGNC:29992]
ENSG00000019144	11.0987	3.57473	1.63448	1.01e-78	1.58e-77	up	PHLDB1	pleckstrin homology like domain family B member 1 [Source:HGNC Symbol;Acc:HGNC:23697]
ENSG00000105251	6.78529	2.18975	1.63164	8.75e-76	1.31e-74	up	SHD	Src homology 2 domain containing transforming protein D [Source:HGNC Symbol;Acc:HGNC:30633]
ENSG00000269194	7.45942	2.40851	1.63092	1.41e-11	5.45e-11	up	AC006942.1	-
ENSG00000204019	27.566	8.9111	1.62922	1.85e-40	1.64e-39	up	CT83	cancer/testis antigen 83 [Source:HGNC Symbol;Acc:HGNC:33494]
ENSG00000124107	3804.84	1230.12	1.62904	0	0	up	SLPI	secretory leukocyte peptidase inhibitor [Source:HGNC Symbol;Acc:HGNC:11092]
ENSG00000111711	17.4108	5.64283	1.62549	4.3e-74	6.3e-73	up	GOLT1B	golgi transport 1B [Source:HGNC Symbol;Acc:HGNC:20175]
ENSG00000260272	7.15786	2.32155	1.62444	2.12e-37	1.77e-36	up	AC093525.2	-
ENSG00000174516	27.3544	8.87556	1.62386	2.22e-229	1.02e-227	up	PELI3	pellino E3 ubiquitin protein ligase family member 3 [Source:HGNC Symbol;Acc:HGNC:30010]
ENSG00000172232	13.0044	4.2582	1.61069	2.18e-34	1.71e-33	up	AZU1	azurocidin 1 [Source:HGNC Symbol;Acc:HGNC:913]
ENSG00000177679	6.67163	2.19049	1.60679	2.49e-29	1.72e-28	up	SRRM3	serine/arginine repetitive matrix 3 [Source:HGNC Symbol;Acc:HGNC:26729]
ENSG00000272702	13.5246	4.46169	1.59993	2.3e-12	9.2e-12	up	AC010913.1	-
ENSG00000112972	23.852	7.88135	1.5976	1.81e-211	7.51e-210	up	HMGCS1	3-hydroxy-3-methylglutaryl-CoA synthase 1 [Source:HGNC Symbol;Acc:HGNC:5007]
ENSG00000130876	8.18969	2.71286	1.59399	2.04e-29	1.41e-28	up	SLC7A10	solute carrier family 7 member 10 [Source:HGNC Symbol;Acc:HGNC:11058]
ENSG00000137440	9.56553	3.17133	1.59276	6.76e-34	5.24e-33	up	FGFBP1	fibroblast growth factor binding protein 1 [Source:HGNC Symbol;Acc:HGNC:19695]
ENSG00000016402	9.84266	3.26649	1.59131	5.87e-22	3.32e-21	up	IL20RA	interleukin 20 receptor subunit alpha [Source:HGNC Symbol;Acc:HGNC:6003]
ENSG00000267748	29.8262	9.93375	1.58617	5.17e-40	4.55e-39	up	AC011479.1	-
ENSG00000229891	11.6595	3.88508	1.58549	7.08e-23	4.14e-22	up	LINC01315	long intergenic non-protein coding RNA 1315 [Source:HGNC Symbol;Acc:HGNC:50513]
ENSG00000266903	13.9855	4.66436	1.58418	2.88e-28	1.94e-27	up	AC243964.2	-
ENSG00000143994	5.80879	1.93884	1.58304	2.43e-09	8.26e-09	up	ABHD1	abhydrolase domain containing 1 [Source:HGNC Symbol;Acc:HGNC:17553]
ENSG00000140575	28.162	9.49714	1.56819	1.69e-169	5.45e-168	up	IQGAP1	IQ motif containing GTPase activating protein 1 [Source:HGNC Symbol;Acc:HGNC:6110]
ENSG00000063660	5.58096	1.88558	1.56551	8.86e-52	9.58e-51	up	GPC1	glypican 1 [Source:HGNC Symbol;Acc:HGNC:4449]
ENSG00000259803	43.5573	14.7715	1.56009	3.52e-220	1.53e-218	up	SLC22A31	solute carrier family 22 member 31 [Source:HGNC Symbol;Acc:HGNC:27091]
ENSG00000160318	35.9564	12.2143	1.55768	5.18e-60	6.31e-59	up	CLDND2	claudin domain containing 2 [Source:HGNC Symbol;Acc:HGNC:28511]
ENSG00000119616	5.39767	1.8338	1.5575	7.82e-84	1.3e-82	up	FCF1	FCF1 rRNA-processing protein [Source:HGNC Symbol;Acc:HGNC:20220]
ENSG00000272264	6.29697	2.14011	1.55698	2.6e-10	9.38e-10	up	AC009686.2	-
ENSG00000088002	64.9871	22.088	1.55689	1.42e-214	5.98e-213	up	SULT2B1	sulfotransferase family 2B member 1 [Source:HGNC Symbol;Acc:HGNC:11459]
ENSG00000176153	405.48	138.337	1.55144	0	0	up	GPX2	glutathione peroxidase 2 [Source:HGNC Symbol;Acc:HGNC:4554]
ENSG00000118515	5.19348	1.77301	1.5505	4.43e-43	4.13e-42	up	SGK1	serum/glucocorticoid regulated kinase 1 [Source:HGNC Symbol;Acc:HGNC:10810]
ENSG00000125846	8.44169	2.88502	1.54895	3.42e-63	4.37e-62	up	ZNF133	zinc finger protein 133 [Source:HGNC Symbol;Acc:HGNC:12917]
ENSG00000254788	7.86772	2.70016	1.5429	5.37e-09	1.79e-08	up	CKLF-CMTM1	CKLF-CMTM1 readthrough [Source:HGNC Symbol;Acc:HGNC:39977]
ENSG00000196415	25.042	8.60132	1.54172	1.58e-63	2.02e-62	up	PRTN3	proteinase 3 [Source:HGNC Symbol;Acc:HGNC:9495]
ENSG00000213445	84.097	29.0707	1.53249	1.93e-111	4.23e-110	up	SIPA1	signal-induced proliferation-associated 1 [Source:HGNC Symbol;Acc:HGNC:10885]
ENSG00000140853	5.91234	2.05099	1.52741	1.24e-06	3.52e-06	up	NLRC5	NLR family CARD domain containing 5 [Source:HGNC Symbol;Acc:HGNC:29933]
ENSG00000006634	6.6483	2.31106	1.52443	5.5e-97	1.05e-95	up	DBF4	DBF4 zinc finger [Source:HGNC Symbol;Acc:HGNC:17364]
ENSG00000129991	12.5149	4.37931	1.51487	6.29e-22	3.55e-21	up	TNNI3	troponin I3, cardiac type [Source:HGNC Symbol;Acc:HGNC:11947]
ENSG00000277383	5.37985	1.89206	1.50761	8.73e-09	2.88e-08	up	AC010331.1	-
ENSG00000072849	87.691	31.0095	1.49972	1.14e-34	9e-34	up	DERL2	derlin 2 [Source:HGNC Symbol;Acc:HGNC:17943]
ENSG00000126583	9.26328	3.27958	1.49801	5.41e-72	7.78e-71	up	PRKCG	protein kinase C gamma [Source:HGNC Symbol;Acc:HGNC:9402]
ENSG00000262831	20.3336	7.19936	1.49793	2.33e-26	1.5e-25	up	AC145207.3	-
ENSG00000213433	25.279	8.96621	1.49537	4.99e-23	2.93e-22	up	AC091982.1	-
ENSG00000101210	11.6846	4.16042	1.48981	5.98e-60	7.27e-59	up	EEF1A2	eukaryotic translation elongation factor 1 alpha 2 [Source:HGNC Symbol;Acc:HGNC:3192]
ENSG00000122958	11.9988	4.27269	1.48967	1.22e-133	3.24e-132	up	VPS26A	VPS26, retromer complex component A [Source:HGNC Symbol;Acc:HGNC:12711]
ENSG00000227388	5.95058	2.11917	1.48953	1.53e-07	4.67e-07	up	AL133410.1	-
ENSG00000142233	6.53041	2.32762	1.48832	3.9e-29	2.69e-28	up	NTN5	netrin 5 [Source:HGNC Symbol;Acc:HGNC:25208]
ENSG00000070388	5.71218	2.03708	1.48754	1.4e-18	7.13e-18	up	FGF22	fibroblast growth factor 22 [Source:HGNC Symbol;Acc:HGNC:3679]
ENSG00000205502	7.25181	2.5874	1.48684	1.25e-27	8.32e-27	up	C2CD4B	C2 calcium dependent domain containing 4B [Source:HGNC Symbol;Acc:HGNC:33628]
ENSG00000266402	83.0776	29.6524	1.48631	3.95e-22	2.25e-21	up	SNHG25	small nucleolar RNA host gene 25 [Source:HGNC Symbol;Acc:HGNC:51534]
ENSG00000005981	12.6733	4.5483	1.47839	3.56e-62	4.48e-61	up	ASB4	ankyrin repeat and SOCS box containing 4 [Source:HGNC Symbol;Acc:HGNC:16009]
ENSG00000204264	22.0087	7.90634	1.47699	3.44e-62	4.34e-61	up	PSMB8	proteasome subunit beta 8 [Source:HGNC Symbol;Acc:HGNC:9545]
ENSG00000136213	31.2102	11.2817	1.46804	2.42e-08	7.78e-08	up	CHST12	carbohydrate sulfotransferase 12 [Source:HGNC Symbol;Acc:HGNC:17423]
ENSG00000102898	159.59	57.8514	1.46395	9.49e-255	5e-253	up	NUTF2	nuclear transport factor 2 [Source:HGNC Symbol;Acc:HGNC:13722]
ENSG00000261829	34.9846	12.7033	1.46152	2.95e-48	3.01e-47	up	AC009407.1	-
ENSG00000260095	5.13844	1.87012	1.4582	5.19e-06	1.4e-05	up	AC106820.3	-
ENSG00000224321	7.39872	2.69373	1.45767	1.69e-09	5.81e-09	up	RPL12P14	ribosomal protein L12 pseudogene 14 [Source:HGNC Symbol;Acc:HGNC:36495]
ENSG00000232940	5.09525	1.85773	1.45561	6.98e-08	2.17e-07	up	HCG25	HLA complex group 25 (non-protein coding) [Source:HGNC Symbol;Acc:HGNC:20196]
ENSG00000260018	17.1724	6.28812	1.44939	3.83e-21	2.11e-20	up	AC040169.1	-
ENSG00000250451	21.5861	7.94052	1.4428	9.8e-26	6.18e-25	up	HOXC-AS1	HOXC cluster antisense RNA 1 [Source:HGNC Symbol;Acc:HGNC:43749]
ENSG00000272831	9.60784	3.54468	1.43856	3.48e-13	1.44e-12	up	AC027644.3	-
ENSG00000187134	340.253	125.606	1.4377	0	0	up	AKR1C1	aldo-keto reductase family 1 member C1 [Source:HGNC Symbol;Acc:HGNC:384]
ENSG00000205426	17.408	6.45122	1.43211	6.66e-74	9.76e-73	up	KRT81	keratin 81 [Source:HGNC Symbol;Acc:HGNC:6458]
ENSG00000069011	15.2608	5.66179	1.4305	6.04e-82	9.8e-81	up	PITX1	paired like homeodomain 1 [Source:HGNC Symbol;Acc:HGNC:9004]
ENSG00000186111	14.3457	5.32976	1.42847	3.71e-244	1.85e-242	up	PIP5K1C	phosphatidylinositol-4-phosphate 5-kinase type 1 gamma [Source:HGNC Symbol;Acc:HGNC:8996]
ENSG00000134899	30.2534	11.2677	1.42491	2.12e-134	5.67e-133	up	ERCC5	ERCC excision repair 5, endonuclease [Source:HGNC Symbol;Acc:HGNC:3437]
ENSG00000087502	14.443	5.38538	1.42325	1.97e-05	5.1e-05	up	ERGIC2	ERGIC and golgi 2 [Source:HGNC Symbol;Acc:HGNC:30208]
ENSG00000171159	254.369	94.8785	1.42277	0	0	up	C9orf16	chromosome 9 open reading frame 16 [Source:HGNC Symbol;Acc:HGNC:17823]
ENSG00000214050	11.6685	4.35422	1.42213	7.98e-11	2.97e-10	up	FBXO16	F-box protein 16 [Source:HGNC Symbol;Acc:HGNC:13618]
ENSG00000202337	18.0549	6.73777	1.42205	1.72e-05	4.46e-05	up	RNU6-8	RNA, U6 small nuclear 8 [Source:HGNC Symbol;Acc:HGNC:34285]
ENSG00000236263	9.30852	3.47812	1.42024	1.11e-12	4.49e-12	up	AC234582.2	-
ENSG00000137699	39.2402	14.6691	1.41955	5.68e-295	3.57e-293	up	TRIM29	tripartite motif containing 29 [Source:HGNC Symbol;Acc:HGNC:17274]
ENSG00000274213	39.6326	14.8212	1.41903	4.32e-31	3.13e-30	up	AC015912.3	-
ENSG00000196776	12.7596	4.77537	1.4179	1.88e-47	1.89e-46	up	CD47	CD47 molecule [Source:HGNC Symbol;Acc:HGNC:1682]
ENSG00000226141	21.7941	8.1623	1.41689	4.68e-17	2.26e-16	up	AC244107.1	-
ENSG00000250286	12.0354	4.51356	1.41495	3.09e-19	1.61e-18	up	AC021491.2	-
ENSG00000105290	61.5596	23.1679	1.40986	7.68e-137	2.08e-135	up	APLP1	amyloid beta precursor like protein 1 [Source:HGNC Symbol;Acc:HGNC:597]
ENSG00000135480	7.97873	3.00364	1.40945	3.48e-14	1.51e-13	up	KRT7	keratin 7 [Source:HGNC Symbol;Acc:HGNC:6445]
ENSG00000184281	58.9019	22.2181	1.40658	5.45e-129	1.37e-127	up	TSSC4	tumor suppressing subtransferable candidate 4 [Source:HGNC Symbol;Acc:HGNC:12386]
ENSG00000268603	6.00138	2.26923	1.4031	1.32e-09	4.56e-09	up	AC053503.5	-
ENSG00000227077	5.15291	1.95081	1.40131	0.00193161	0.00400478	up	AC107983.1	-
ENSG00000149591	16.6366	6.30776	1.39916	1.84e-18	9.34e-18	up	TAGLN	transgelin [Source:HGNC Symbol;Acc:HGNC:11553]
ENSG00000205078	17.7017	6.72194	1.39694	2.88e-27	1.9e-26	up	SYCE1L	synaptonemal complex central element protein 1 like [Source:HGNC Symbol;Acc:HGNC:37236]
ENSG00000119487	65.6911	25.0055	1.39345	1.2e-142	3.35e-141	up	MAPKAP1	mitogen-activated protein kinase associated protein 1 [Source:HGNC Symbol;Acc:HGNC:18752]
ENSG00000166246	6.11014	2.32629	1.39318	3.82e-12	1.52e-11	up	C16orf71	chromosome 16 open reading frame 71 [Source:HGNC Symbol;Acc:HGNC:25081]
ENSG00000205809	17.9792	6.85891	1.39028	1.38e-51	1.49e-50	up	KLRC2	killer cell lectin like receptor C2 [Source:HGNC Symbol;Acc:HGNC:6375]
ENSG00000215914	5.19633	1.98602	1.38761	2.18e-12	8.71e-12	up	MMP23A	matrix metallopeptidase 23A (pseudogene) [Source:HGNC Symbol;Acc:HGNC:7170]
ENSG00000254338	8.68514	3.32859	1.38364	6.72e-09	2.23e-08	up	MAFA-AS1	MAFA antisense RNA 1 [Source:HGNC Symbol;Acc:HGNC:51203]
ENSG00000225335	5.55204	2.15039	1.36842	3.07e-19	1.6e-18	up	AC016027.1	-
ENSG00000089327	54.5513	21.1287	1.36841	6.31e-94	1.17e-92	up	FXYD5	FXYD domain containing ion transport regulator 5 [Source:HGNC Symbol;Acc:HGNC:4029]
ENSG00000085662	35.9292	13.932	1.36676	4.6e-112	1.01e-110	up	AKR1B1	aldo-keto reductase family 1 member B [Source:HGNC Symbol;Acc:HGNC:381]
ENSG00000258985	15.0924	5.88093	1.3597	1.13e-12	4.57e-12	up	AL352979.2	-
ENSG00000007541	40.745	15.879	1.3595	1.88e-49	1.95e-48	up	PIGQ	phosphatidylinositol glycan anchor biosynthesis class Q [Source:HGNC Symbol;Acc:HGNC:14135]
ENSG00000250571	113.395	44.3384	1.35473	0	0	up	GLI4	GLI family zinc finger 4 [Source:HGNC Symbol;Acc:HGNC:4320]
ENSG00000008517	797.784	312.203	1.35352	0	0	up	IL32	interleukin 32 [Source:HGNC Symbol;Acc:HGNC:16830]
ENSG00000213999	48.6984	19.1146	1.3492	3.55e-145	1e-143	up	MEF2B	myocyte enhancer factor 2B [Source:HGNC Symbol;Acc:HGNC:6995]
ENSG00000115520	7.02029	2.75721	1.34832	1.43e-43	1.34e-42	up	COQ10B	coenzyme Q10B [Source:HGNC Symbol;Acc:HGNC:25819]
ENSG00000267248	5.95003	2.33842	1.34736	4.04e-11	1.52e-10	up	AC025048.2	-
ENSG00000272593	15.6368	6.14682	1.34703	7.99e-19	4.11e-18	up	AL359091.2	-
ENSG00000105427	87.6168	34.4605	1.34626	4.29e-92	7.77e-91	up	CNFN	cornifelin [Source:HGNC Symbol;Acc:HGNC:30183]
ENSG00000131910	5.95446	2.34372	1.34517	2.09e-15	9.51e-15	up	NR0B2	nuclear receptor subfamily 0 group B member 2 [Source:HGNC Symbol;Acc:HGNC:7961]
ENSG00000063322	21.686	8.56134	1.34086	3.84e-199	1.5e-197	up	MED29	mediator complex subunit 29 [Source:HGNC Symbol;Acc:HGNC:23074]
ENSG00000197548	17.3476	6.84937	1.34069	2.87e-238	1.39e-236	up	ATG7	autophagy related 7 [Source:HGNC Symbol;Acc:HGNC:16935]
ENSG00000267281	9.77859	3.87172	1.33665	1.36e-29	9.45e-29	up	AC023509.3	-
ENSG00000197483	8.93593	3.54052	1.33566	2.71e-54	3.03e-53	up	ZNF628	zinc finger protein 628 [Source:HGNC Symbol;Acc:HGNC:28054]
ENSG00000108465	182.054	72.2538	1.33322	0	0	up	CDK5RAP3	CDK5 regulatory subunit associated protein 3 [Source:HGNC Symbol;Acc:HGNC:18673]
ENSG00000101224	47.079	18.7247	1.33014	5.79e-231	2.68e-229	up	CDC25B	cell division cycle 25B [Source:HGNC Symbol;Acc:HGNC:1726]
ENSG00000244239	45.4857	18.0969	1.32967	1.07e-39	9.38e-39	up	AC007009.1	-
ENSG00000114854	106.639	42.4654	1.32838	7.68e-147	2.2e-145	up	TNNC1	troponin C1, slow skeletal and cardiac type [Source:HGNC Symbol;Acc:HGNC:11943]
ENSG00000284308	8.43538	3.37163	1.323	5.85e-41	5.25e-40	up	C2orf81	chromosome 2 open reading frame 81 [Source:HGNC Symbol;Acc:HGNC:34350]
ENSG00000234287	9.66941	3.86733	1.32209	3.99e-06	1.09e-05	up	AC099560.2	-
ENSG00000137700	52.4086	20.9736	1.32123	4.65e-182	1.64e-180	up	SLC37A4	solute carrier family 37 member 4 [Source:HGNC Symbol;Acc:HGNC:4061]
ENSG00000108679	369.085	147.745	1.32085	0	0	up	LGALS3BP	galectin 3 binding protein [Source:HGNC Symbol;Acc:HGNC:6564]
ENSG00000161526	81.4856	32.631	1.3203	2.14e-62	2.71e-61	up	SAP30BP	SAP30 binding protein [Source:HGNC Symbol;Acc:HGNC:30785]
ENSG00000277694	67.1867	26.9142	1.31981	2.69e-20	1.45e-19	up	HOTAIRM1_5	HOX antisense intergenic RNA myeloid 1 conserved region 5 [Source:RFAM;Acc:RF01979]
ENSG00000167323	11.1851	4.48602	1.31806	2.03e-112	4.48e-111	up	STIM1	stromal interaction molecule 1 [Source:HGNC Symbol;Acc:HGNC:11386]
ENSG00000255284	53.5031	21.5248	1.31362	2.07e-65	2.72e-64	up	AP006621.3	-
ENSG00000226386	5.37401	2.16797	1.30965	0.000214042	0.000499162	up	PARD3-AS1	PARD3 antisense RNA 1 [Source:HGNC Symbol;Acc:HGNC:44964]
ENSG00000184709	22.9767	9.28637	1.30699	1.19e-54	1.34e-53	up	LRRC26	leucine rich repeat containing 26 [Source:HGNC Symbol;Acc:HGNC:31409]
ENSG00000139910	5.76677	2.33884	1.30197	4.89e-09	1.64e-08	up	NOVA1	NOVA alternative splicing regulator 1 [Source:HGNC Symbol;Acc:HGNC:7886]
ENSG00000157873	6.98252	2.83335	1.30124	9.62e-12	3.75e-11	up	TNFRSF14	TNF receptor superfamily member 14 [Source:HGNC Symbol;Acc:HGNC:11912]
ENSG00000271754	10.3404	4.19922	1.3001	3.35e-12	1.33e-11	up	AL355802.3	-
ENSG00000260001	29.8543	12.1376	1.29845	7.22e-66	9.59e-65	up	TGFBR3L	transforming growth factor beta receptor 3 like [Source:HGNC Symbol;Acc:HGNC:44152]
ENSG00000099958	5.77385	2.35172	1.29582	2.19e-11	8.39e-11	up	DERL3	derlin 3 [Source:HGNC Symbol;Acc:HGNC:14236]
ENSG00000142552	221.469	90.2455	1.29518	0	0	up	RCN3	reticulocalbin 3 [Source:HGNC Symbol;Acc:HGNC:21145]
ENSG00000092330	18.8933	7.70068	1.29481	2.49e-07	7.48e-07	up	TINF2	TERF1 interacting nuclear factor 2 [Source:HGNC Symbol;Acc:HGNC:11824]
ENSG00000178531	36.0297	14.6894	1.29441	8.15e-88	1.42e-86	up	CTXN1	cortexin 1 [Source:HGNC Symbol;Acc:HGNC:31108]
ENSG00000185519	10.5196	4.29146	1.29355	9.26e-35	7.35e-34	up	FAM131C	family with sequence similarity 131 member C [Source:HGNC Symbol;Acc:HGNC:26717]
ENSG00000171345	10.9294	4.46138	1.29265	1.7e-27	1.13e-26	up	KRT19	keratin 19 [Source:HGNC Symbol;Acc:HGNC:6436]
ENSG00000227540	5.12979	2.09407	1.29259	5.55e-09	1.85e-08	up	DNAJC9-AS1	DNAJC9 antisense RNA 1 [Source:NCBI gene;Acc:414245]
ENSG00000235494	9.01928	3.68403	1.29173	3.58e-06	9.83e-06	up	AL590705.2	-
ENSG00000129353	15.8104	6.4639	1.2904	1.35e-75	2.02e-74	up	SLC44A2	solute carrier family 44 member 2 [Source:HGNC Symbol;Acc:HGNC:17292]
ENSG00000217442	6.70057	2.74019	1.29	6.87e-07	1.99e-06	up	SYCE3	synaptonemal complex central element protein 3 [Source:HGNC Symbol;Acc:HGNC:35245]
ENSG00000108242	43.4474	17.7728	1.2896	1.63e-153	4.8e-152	up	CYP2C18	cytochrome P450 family 2 subfamily C member 18 [Source:HGNC Symbol;Acc:HGNC:2620]
ENSG00000141854	44.4029	18.1737	1.2888	7.2e-127	1.78e-125	up	MISP3	MISP family member 3 [Source:HGNC Symbol;Acc:HGNC:26963]
ENSG00000077238	9.42299	3.85697	1.28872	6.37e-78	9.85e-77	up	IL4R	interleukin 4 receptor [Source:HGNC Symbol;Acc:HGNC:6015]
ENSG00000133678	8.9352	3.65926	1.28795	1.29e-44	1.23e-43	up	TMEM254	transmembrane protein 254 [Source:HGNC Symbol;Acc:HGNC:25804]
ENSG00000230798	5.56631	2.28382	1.28527	4.42e-06	1.21e-05	up	FOXD3-AS1	FOXD3 antisense RNA 1 (head to head) [Source:HGNC Symbol;Acc:HGNC:40241]
ENSG00000115107	9.4026	3.86665	1.28198	8.6e-135	2.31e-133	up	STEAP3	STEAP3 metalloreductase [Source:HGNC Symbol;Acc:HGNC:24592]
ENSG00000134874	24.5861	10.1263	1.27974	5.15e-56	5.92e-55	up	DZIP1	DAZ interacting zinc finger protein 1 [Source:HGNC Symbol;Acc:HGNC:20908]
ENSG00000162755	14.2882	5.90137	1.2757	1.44e-24	8.8e-24	up	KLHDC9	kelch domain containing 9 [Source:HGNC Symbol;Acc:HGNC:28489]
ENSG00000130772	13.8794	5.73808	1.2743	2.69e-65	3.53e-64	up	MED18	mediator complex subunit 18 [Source:HGNC Symbol;Acc:HGNC:25944]
ENSG00000103245	82.5003	34.1303	1.27334	2.73e-167	8.72e-166	up	NARFL	nuclear prelamin A recognition factor like [Source:HGNC Symbol;Acc:HGNC:14179]
ENSG00000170689	5.83437	2.41515	1.27246	3.93e-29	2.7e-28	up	HOXB9	homeobox B9 [Source:HGNC Symbol;Acc:HGNC:5120]
ENSG00000124920	13.6009	5.63153	1.2721	9.64e-166	3.04e-164	up	MYRF	myelin regulatory factor [Source:HGNC Symbol;Acc:HGNC:1181]
ENSG00000267280	23.943	9.94212	1.26798	1.99e-28	1.35e-27	up	TBX2-AS1	TBX2 antisense RNA 1 [Source:HGNC Symbol;Acc:HGNC:50355]
ENSG00000198723	6.44142	2.67614	1.26722	5.28e-10	1.87e-09	up	TEX45	testis expressed 45 [Source:HGNC Symbol;Acc:HGNC:24745]
ENSG00000112062	9.01932	3.75163	1.2655	7.52e-82	1.22e-80	up	MAPK14	mitogen-activated protein kinase 14 [Source:HGNC Symbol;Acc:HGNC:6876]
ENSG00000250644	44.9981	18.7229	1.26506	2.65e-86	4.56e-85	up	AC068580.4	-
ENSG00000269888	8.47595	3.52988	1.26376	3.55e-05	8.97e-05	up	AC112491.1	-
ENSG00000272896	5.68016	2.3671	1.26281	5.58e-09	1.86e-08	up	AL355987.3	-
ENSG00000103249	87.1234	36.329	1.26194	0	0	up	CLCN7	chloride voltage-gated channel 7 [Source:HGNC Symbol;Acc:HGNC:2025]
ENSG00000235453	13.05	5.44172	1.26192	2.89e-08	9.22e-08	up	SMIM27	small integral membrane protein 27 [Source:HGNC Symbol;Acc:HGNC:31420]
ENSG00000268651	59.6723	24.9085	1.26042	2.94e-81	4.73e-80	up	CTAG1A	cancer/testis antigen 1A [Source:HGNC Symbol;Acc:HGNC:24198]
ENSG00000106211	2742.9	1148.09	1.25647	0	0	up	HSPB1	heat shock protein family B (small) member 1 [Source:HGNC Symbol;Acc:HGNC:5246]
ENSG00000196510	61.9446	25.9835	1.25338	2.71e-39	2.36e-38	up	ANAPC7	anaphase promoting complex subunit 7 [Source:HGNC Symbol;Acc:HGNC:17380]
ENSG00000224165	8.00394	3.35987	1.2523	7.91e-07	2.28e-06	up	DNAJC27-AS1	DNAJC27 antisense RNA 1 [Source:HGNC Symbol;Acc:HGNC:42943]
ENSG00000167685	67.7222	28.4361	1.2519	0	0	up	ZNF444	zinc finger protein 444 [Source:HGNC Symbol;Acc:HGNC:16052]
ENSG00000105048	68.9105	28.967	1.25031	3.09e-120	7.23e-119	up	TNNT1	troponin T1, slow skeletal type [Source:HGNC Symbol;Acc:HGNC:11948]
ENSG00000270006	7.57805	3.20633	1.2409	7.9e-07	2.27e-06	up	AC010531.6	-
ENSG00000042493	10.7676	4.57003	1.23642	1.82e-11	6.99e-11	up	CAPG	capping actin protein, gelsolin like [Source:HGNC Symbol;Acc:HGNC:1474]
ENSG00000120896	18.0508	7.66776	1.23518	4.54e-46	4.46e-45	up	SORBS3	sorbin and SH3 domain containing 3 [Source:HGNC Symbol;Acc:HGNC:30907]
ENSG00000275549	10.5736	4.49272	1.23481	2.47e-33	1.89e-32	up	STPG3-AS1	STPG3 antisense RNA 1 [Source:HGNC Symbol;Acc:HGNC:51176]
ENSG00000167680	13.2183	5.61773	1.23448	5.92e-94	1.1e-92	up	SEMA6B	semaphorin 6B [Source:HGNC Symbol;Acc:HGNC:10739]
ENSG00000103227	10.0486	4.28019	1.23125	7.39e-46	7.22e-45	up	LMF1	lipase maturation factor 1 [Source:HGNC Symbol;Acc:HGNC:14154]
ENSG00000272473	10.9615	4.67275	1.2301	3.8e-18	1.91e-17	up	AC006273.1	-
ENSG00000248367	86.3232	36.8513	1.22803	8.87e-61	1.09e-59	up	AC008610.1	-
ENSG00000179111	10.7054	4.57536	1.22638	2.19e-36	1.79e-35	up	HES7	hes family bHLH transcription factor 7 [Source:HGNC Symbol;Acc:HGNC:15977]
ENSG00000181444	23.3624	9.99004	1.22562	1.7e-92	3.1e-91	up	ZNF467	zinc finger protein 467 [Source:HGNC Symbol;Acc:HGNC:23154]
ENSG00000226944	17.0445	7.28979	1.22536	9.05e-13	3.68e-12	up	AL031847.1	-
ENSG00000227051	13.2648	5.69074	1.22092	3.01e-26	1.92e-25	up	C14orf132	chromosome 14 open reading frame 132 [Source:HGNC Symbol;Acc:HGNC:20346]
ENSG00000100290	8.0244	3.44403	1.2203	9.91e-15	4.4e-14	up	BIK	BCL2 interacting killer [Source:HGNC Symbol;Acc:HGNC:1051]
ENSG00000182685	13.558	5.82323	1.21925	1.89e-26	1.21e-25	up	BRICD5	BRICHOS domain containing 5 [Source:HGNC Symbol;Acc:HGNC:28309]
ENSG00000129951	44.9428	19.3373	1.2167	7.84e-185	2.8e-183	up	PLPPR3	phospholipid phosphatase related 3 [Source:HGNC Symbol;Acc:HGNC:23497]
ENSG00000275494	25.6647	11.0477	1.21604	2.7e-25	1.69e-24	up	AC133552.6	-
ENSG00000169682	209.112	90.0442	1.21557	2.86e-197	1.1e-195	up	SPNS1	sphingolipid transporter 1 (putative) [Source:HGNC Symbol;Acc:HGNC:30621]
ENSG00000135414	5.22014	2.24809	1.21539	0.000333011	0.000758077	up	GDF11	growth differentiation factor 11 [Source:HGNC Symbol;Acc:HGNC:4216]
ENSG00000143382	104.887	45.1765	1.2152	1.69e-93	3.12e-92	up	ADAMTSL4	ADAMTS like 4 [Source:HGNC Symbol;Acc:HGNC:19706]
ENSG00000227507	48.948	21.1754	1.20886	1.36e-79	2.15e-78	up	LTB	lymphotoxin beta [Source:HGNC Symbol;Acc:HGNC:6711]
ENSG00000129646	8.09283	3.50835	1.20585	0.000296145	0.000681225	up	QRICH2	glutamine rich 2 [Source:HGNC Symbol;Acc:HGNC:25326]
ENSG00000267147	12.3307	5.34765	1.20528	1.22e-17	5.98e-17	up	LINC01842	long intergenic non-protein coding RNA 1842 [Source:HGNC Symbol;Acc:HGNC:52656]
ENSG00000241476	36.3717	15.7911	1.20371	1.86e-91	3.34e-90	up	SSX2	SSX family member 2 [Source:HGNC Symbol;Acc:HGNC:11336]
ENSG00000243449	1296.18	562.938	1.20322	0	0	up	C4orf48	chromosome 4 open reading frame 48 [Source:HGNC Symbol;Acc:HGNC:34437]
ENSG00000167968	5.43687	2.36513	1.20086	2.47e-06	6.86e-06	up	DNASE1L2	deoxyribonuclease 1 like 2 [Source:HGNC Symbol;Acc:HGNC:2958]
ENSG00000165496	6.28066	2.7366	1.19853	3.06e-10	1.1e-09	up	RPL10L	ribosomal protein L10 like [Source:HGNC Symbol;Acc:HGNC:17976]
ENSG00000106012	11.4325	4.98389	1.19779	9.14e-207	3.7e-205	up	IQCE	IQ motif containing E [Source:HGNC Symbol;Acc:HGNC:29171]
ENSG00000160678	14.9984	6.54135	1.19715	4.58e-47	4.56e-46	up	S100A1	S100 calcium binding protein A1 [Source:HGNC Symbol;Acc:HGNC:10486]
ENSG00000197766	299.191	130.571	1.19623	0	0	up	CFD	complement factor D [Source:HGNC Symbol;Acc:HGNC:2771]
ENSG00000176014	39.2217	17.1319	1.19497	7.64e-173	2.52e-171	up	TUBB6	tubulin beta 6 class V [Source:HGNC Symbol;Acc:HGNC:20776]
ENSG00000165269	8.65465	3.79274	1.19023	3.44e-62	4.34e-61	up	AQP7	aquaporin 7 [Source:HGNC Symbol;Acc:HGNC:640]
ENSG00000236871	5.9999	2.62942	1.19019	7.19e-05	0.000176834	up	LINC00106	long intergenic non-protein coding RNA 106 [Source:HGNC Symbol;Acc:HGNC:31843]
ENSG00000107821	179.429	78.6897	1.18917	7.42e-235	3.49e-233	up	KAZALD1	Kazal type serine peptidase inhibitor domain 1 [Source:HGNC Symbol;Acc:HGNC:25460]
ENSG00000160908	18.0494	7.92428	1.1876	3.93e-91	7.04e-90	up	ZNF394	zinc finger protein 394 [Source:HGNC Symbol;Acc:HGNC:18832]
ENSG00000274561	10.6115	4.65882	1.18759	1.97e-09	6.76e-09	up	AC005332.6	-
ENSG00000188681	15.3633	6.75069	1.18638	3.87e-42	3.54e-41	up	TEKT4P2	tektin 4 pseudogene 2 [Source:HGNC Symbol;Acc:HGNC:40046]
ENSG00000185837	8.9849	3.95603	1.18345	5.79e-06	1.56e-05	up	HDHD5-AS1	HDHD5 antisense RNA 1 [Source:HGNC Symbol;Acc:HGNC:1842]
ENSG00000176473	8.96284	3.94844	1.18267	5.71e-53	6.28e-52	up	WDR25	WD repeat domain 25 [Source:HGNC Symbol;Acc:HGNC:21064]
ENSG00000008323	6.14828	2.71041	1.18167	3.68e-07	1.09e-06	up	PLEKHG6	pleckstrin homology and RhoGEF domain containing G6 [Source:HGNC Symbol;Acc:HGNC:25562]
ENSG00000255641	17.9179	7.90946	1.17975	6.11e-31	4.41e-30	up	AC068775.2	-
ENSG00000023902	16.3044	7.20539	1.17812	2.47e-135	6.64e-134	up	PLEKHO1	pleckstrin homology domain containing O1 [Source:HGNC Symbol;Acc:HGNC:24310]
ENSG00000082014	17.5004	7.73811	1.17733	6.8e-61	8.38e-60	up	SMARCD3	SWI/SNF related, matrix associated, actin dependent regulator of chromatin, subfamily d, member 3 [Source:HGNC Symbol;Acc:HGNC:11108]
ENSG00000173535	21.5618	9.55121	1.17472	4e-46	3.94e-45	up	TNFRSF10C	TNF receptor superfamily member 10c [Source:HGNC Symbol;Acc:HGNC:11906]
ENSG00000263986	7.81365	3.46299	1.17398	4.66e-08	1.47e-07	up	AC087393.2	-
ENSG00000169228	101.563	45.0535	1.17267	2e-241	9.78e-240	up	RAB24	RAB24, member RAS oncogene family [Source:HGNC Symbol;Acc:HGNC:9765]
ENSG00000105717	11.2806	5.01264	1.1702	3.19e-12	1.27e-11	up	PBX4	PBX homeobox 4 [Source:HGNC Symbol;Acc:HGNC:13403]
ENSG00000142046	13.1945	5.87635	1.16694	2.64e-26	1.69e-25	up	TMEM91	transmembrane protein 91 [Source:HGNC Symbol;Acc:HGNC:32393]
ENSG00000235961	5.14934	2.29697	1.16465	3.68e-20	1.97e-19	up	PNMA6A	paraneoplastic Ma antigen family member 6A [Source:HGNC Symbol;Acc:HGNC:28248]
ENSG00000167632	20.4187	9.10898	1.16453	4.09e-49	4.23e-48	up	TRAPPC9	trafficking protein particle complex 9 [Source:HGNC Symbol;Acc:HGNC:30832]
ENSG00000269427	6.31436	2.81947	1.16321	2.59e-06	7.19e-06	up	AC024075.3	-
ENSG00000121774	36.6014	16.3758	1.16034	2.78e-224	1.24e-222	up	KHDRBS1	KH RNA binding domain containing, signal transduction associated 1 [Source:HGNC Symbol;Acc:HGNC:18116]
ENSG00000274396	42.0505	18.8209	1.15979	2.53e-08	8.12e-08	up	HOTAIRM1_4	HOX antisense intergenic RNA myeloid 1 conserved region 4 [Source:RFAM;Acc:RF01978]
ENSG00000140044	9.16512	4.10234	1.15971	1.54e-25	9.71e-25	up	JDP2	Jun dimerization protein 2 [Source:HGNC Symbol;Acc:HGNC:17546]
ENSG00000243156	7.02125	3.14409	1.15909	2.76e-77	4.23e-76	up	MICAL3	microtubule associated monooxygenase, calponin and LIM domain containing 3 [Source:HGNC Symbol;Acc:HGNC:24694]
ENSG00000143434	9.19267	4.11911	1.15815	4.82e-112	1.06e-110	up	SEMA6C	semaphorin 6C [Source:HGNC Symbol;Acc:HGNC:10740]
ENSG00000232671	13.8218	6.19505	1.15776	1.1e-09	3.8e-09	up	AL391069.2	-
ENSG00000127561	33.7092	15.145	1.1543	1.1e-136	2.98e-135	up	SYNGR3	synaptogyrin 3 [Source:HGNC Symbol;Acc:HGNC:11501]
ENSG00000104522	190.715	85.7462	1.15327	2.02e-295	1.27e-293	up	TSTA3	tissue specific transplantation antigen P35B [Source:HGNC Symbol;Acc:HGNC:12390]
ENSG00000126709	116.583	52.4595	1.15209	1.42e-156	4.26e-155	up	IFI6	interferon alpha inducible protein 6 [Source:HGNC Symbol;Acc:HGNC:4054]
ENSG00000230076	76.1936	34.3018	1.15138	3.72e-40	3.29e-39	up	RPL10P6	ribosomal protein L10 pseudogene 6 [Source:HGNC Symbol;Acc:HGNC:52343]
ENSG00000089820	5.21944	2.35196	1.15003	4.06e-10	1.44e-09	up	ARHGAP4	Rho GTPase activating protein 4 [Source:HGNC Symbol;Acc:HGNC:674]
ENSG00000136636	9.70833	4.38087	1.14801	4.69e-25	2.91e-24	up	KCTD3	potassium channel tetramerization domain containing 3 [Source:HGNC Symbol;Acc:HGNC:21305]
ENSG00000138028	25.4948	11.5093	1.1474	6.54e-63	8.31e-62	up	CGREF1	cell growth regulator with EF-hand domain 1 [Source:HGNC Symbol;Acc:HGNC:16962]
ENSG00000197180	41.7163	18.837	1.14704	3.31e-41	2.98e-40	up	CH17-340M24.3	uncharacterized protein BC009467 [Source:NCBI gene;Acc:158960]
ENSG00000232442	95.6712	43.2185	1.14644	8.7e-115	1.95e-113	up	MHENCR	melanoma highly expressed competing endogenous lncRNA for miR-425 and miR-489 [Source:HGNC Symbol;Acc:HGNC:53110]
ENSG00000176046	529.364	239.395	1.14487	0	0	up	NUPR1	nuclear protein 1, transcriptional regulator [Source:HGNC Symbol;Acc:HGNC:29990]
ENSG00000239569	35.135	15.8986	1.14401	2.05e-42	1.89e-41	up	KMT2E-AS1	KMT2E antisense RNA 1 (head to head) [Source:HGNC Symbol;Acc:HGNC:40845]
ENSG00000184033	75.9063	34.4853	1.13824	3.3e-91	5.91e-90	up	CTAG1B	cancer/testis antigen 1B [Source:HGNC Symbol;Acc:HGNC:2491]
ENSG00000279689	21.0995	9.59945	1.13618	3.72e-120	8.68e-119	up	AC022400.8	-
ENSG00000125895	5.94785	2.70614	1.13613	1.22e-14	5.4e-14	up	TMEM74B	transmembrane protein 74B [Source:HGNC Symbol;Acc:HGNC:15893]
ENSG00000103145	168.969	76.95	1.13476	1.01e-191	3.77e-190	up	HCFC1R1	host cell factor C1 regulator 1 [Source:HGNC Symbol;Acc:HGNC:21198]
ENSG00000275936	18.0263	8.2097	1.1347	7.59e-21	4.15e-20	up	AC004263.2	-
ENSG00000175274	19.2518	8.76886	1.13453	4.3e-131	1.1e-129	up	TP53I11	tumor protein p53 inducible protein 11 [Source:HGNC Symbol;Acc:HGNC:16842]
ENSG00000225828	62.5104	28.4957	1.13335	1.25e-125	3.05e-124	up	FAM229A	family with sequence similarity 229 member A [Source:HGNC Symbol;Acc:HGNC:44652]
ENSG00000227755	5.80284	2.64928	1.13116	1.32e-07	4.05e-07	up	AP000344.1	-
ENSG00000234608	69.3916	31.7282	1.129	1.47e-60	1.8e-59	up	MAPKAPK5-AS1	MAPKAPK5 antisense RNA 1 [Source:HGNC Symbol;Acc:HGNC:24091]
ENSG00000123243	5.36846	2.45578	1.12833	7.71e-06	2.06e-05	up	ITIH5	inter-alpha-trypsin inhibitor heavy chain family member 5 [Source:HGNC Symbol;Acc:HGNC:21449]
ENSG00000164972	10.2332	4.68131	1.12828	5.34e-05	0.000132856	up	C9orf24	chromosome 9 open reading frame 24 [Source:HGNC Symbol;Acc:HGNC:19919]
ENSG00000260778	23.2025	10.6244	1.1269	3.14e-18	1.58e-17	up	AC009065.4	-
ENSG00000198520	26.9618	12.3745	1.12355	1.6e-56	1.85e-55	up	C1orf228	chromosome 1 open reading frame 228 [Source:HGNC Symbol;Acc:HGNC:34345]
ENSG00000167311	6.89687	3.1689	1.12196	8.57e-12	3.34e-11	up	ART5	ADP-ribosyltransferase 5 [Source:HGNC Symbol;Acc:HGNC:24049]
ENSG00000168071	22.8341	10.4927	1.1218	4.25e-38	3.6e-37	up	CCDC88B	coiled-coil domain containing 88B [Source:HGNC Symbol;Acc:HGNC:26757]
ENSG00000267580	9.03548	4.15698	1.12007	1.09e-10	4.02e-10	up	AC008738.3	-
ENSG00000240005	5.14838	2.36949	1.11954	0.000721797	0.00158307	up	AC106047.1	-
ENSG00000073008	19.8172	9.12407	1.11901	4.71e-124	1.13e-122	up	PVR	poliovirus receptor [Source:HGNC Symbol;Acc:HGNC:9705]
ENSG00000176476	70.2349	32.4207	1.11527	1.7e-49	1.78e-48	up	SGF29	SAGA complex associated factor 29 [Source:HGNC Symbol;Acc:HGNC:25156]
ENSG00000160050	10.5817	4.89214	1.11304	7.18e-21	3.92e-20	up	CCDC28B	coiled-coil domain containing 28B [Source:HGNC Symbol;Acc:HGNC:28163]
ENSG00000273437	7.64206	3.53712	1.11139	2.67e-05	6.81e-05	up	AC108673.3	-
ENSG00000121068	7.03822	3.25863	1.11094	2.61e-36	2.14e-35	up	TBX2	T-box 2 [Source:HGNC Symbol;Acc:HGNC:11597]
ENSG00000163354	10.8493	5.02464	1.11051	2.6e-08	8.33e-08	up	DCST2	DC-STAMP domain containing 2 [Source:HGNC Symbol;Acc:HGNC:26562]
ENSG00000111087	5.53996	2.56778	1.10936	2.07e-30	1.48e-29	up	GLI1	GLI family zinc finger 1 [Source:HGNC Symbol;Acc:HGNC:4317]
ENSG00000245614	5.29563	2.45567	1.10869	1.29e-06	3.67e-06	up	DDX11-AS1	DDX11 antisense RNA 1 [Source:HGNC Symbol;Acc:HGNC:44176]
ENSG00000198740	19.9258	9.24732	1.10753	7.71e-07	2.22e-06	up	ZNF652	zinc finger protein 652 [Source:HGNC Symbol;Acc:HGNC:29147]
ENSG00000204709	31.2876	14.533	1.10626	1.42e-23	8.46e-23	up	LINC01556	long intergenic non-protein coding RNA 1556 [Source:HGNC Symbol;Acc:HGNC:21195]
ENSG00000256955	7.58087	3.52793	1.10354	4.08e-10	1.45e-09	up	AC131009.2	-
ENSG00000240747	13.044	6.09282	1.09821	1.3e-14	5.76e-14	up	KRBOX1	KRAB box domain containing 1 [Source:HGNC Symbol;Acc:HGNC:38708]
ENSG00000276505	5.77948	2.70472	1.09546	0.000421871	0.000951431	up	AP000892.2	-
ENSG00000206417	5.84045	2.73405	1.09504	1.62e-12	6.51e-12	up	H1FX-AS1	H1FX antisense RNA 1 [Source:HGNC Symbol;Acc:HGNC:27953]
ENSG00000276350	28.0194	13.1204	1.09462	0.000421871	0.000951431	up	MIR6858	microRNA 6858 [Source:HGNC Symbol;Acc:HGNC:50250]
ENSG00000236060	20.4421	9.57401	1.09435	2.2e-09	7.53e-09	up	HSPB1P1	heat shock protein family B (small) member 1 pseudogene 1 [Source:HGNC Symbol;Acc:HGNC:5251]
ENSG00000120708	287.323	134.834	1.09149	0	0	up	TGFBI	transforming growth factor beta induced [Source:HGNC Symbol;Acc:HGNC:11771]
ENSG00000088340	81.9827	38.4809	1.09118	1.58e-70	2.23e-69	up	FER1L4	fer-1 like family member 4, pseudogene [Source:HGNC Symbol;Acc:HGNC:15801]
ENSG00000133315	72.5944	34.0918	1.09044	1.84e-115	4.16e-114	up	MACROD1	MACRO domain containing 1 [Source:HGNC Symbol;Acc:HGNC:29598]
ENSG00000271737	11.1091	5.22226	1.089	2.82e-08	9.02e-08	up	AC008608.2	-
ENSG00000255062	5.04723	2.37415	1.08808	7.8e-05	0.000190933	up	AP001318.3	-
ENSG00000158169	6.94815	3.26899	1.08779	8.39e-93	1.53e-91	up	FANCC	Fanconi anemia complementation group C [Source:HGNC Symbol;Acc:HGNC:3584]
ENSG00000233223	69.2027	32.5779	1.08694	3.03e-48	3.09e-47	up	AC016876.1	-
ENSG00000261487	23.2065	10.9361	1.08542	1.76e-23	1.05e-22	up	AC135048.1	-
ENSG00000161249	148.583	70.0268	1.08529	9.12e-151	2.65e-149	up	DMKN	dermokine [Source:HGNC Symbol;Acc:HGNC:25063]
ENSG00000177706	39.1941	18.4769	1.08491	9.09e-139	2.5e-137	up	FAM20C	FAM20C, golgi associated secretory pathway kinase [Source:HGNC Symbol;Acc:HGNC:22140]
ENSG00000004838	5.59512	2.63944	1.08394	3.71e-19	1.93e-18	up	ZMYND10	zinc finger MYND-type containing 10 [Source:HGNC Symbol;Acc:HGNC:19412]
ENSG00000212694	66.0787	31.1729	1.08389	4.13e-112	9.09e-111	up	LINC01089	long intergenic non-protein coding RNA 1089 [Source:HGNC Symbol;Acc:HGNC:27886]
ENSG00000127324	89.3673	42.2333	1.08137	2.14e-102	4.34e-101	up	TSPAN8	tetraspanin 8 [Source:HGNC Symbol;Acc:HGNC:11855]
ENSG00000122642	47.4	22.402	1.08126	0	0	up	FKBP9	FK506 binding protein 9 [Source:HGNC Symbol;Acc:HGNC:3725]
ENSG00000180096	16.6032	7.85055	1.0806	1.08e-66	1.45e-65	up	1-Sep	septin 1 [Source:HGNC Symbol;Acc:HGNC:2879]
ENSG00000267519	35.25	16.6894	1.0787	3.64e-92	6.6e-91	up	AC020916.1	-
ENSG00000142227	43.2396	20.4778	1.07829	6.5e-28	4.34e-27	up	EMP3	epithelial membrane protein 3 [Source:HGNC Symbol;Acc:HGNC:3335]
ENSG00000214049	2196.66	1040.51	1.07801	0	0	up	UCA1	urothelial cancer associated 1 (non-protein coding) [Source:HGNC Symbol;Acc:HGNC:37126]
ENSG00000180879	2362.18	1120.01	1.0766	0	0	up	SSR4	signal sequence receptor subunit 4 [Source:HGNC Symbol;Acc:HGNC:11326]
ENSG00000102996	24.7316	11.7426	1.0746	2.14e-152	6.28e-151	up	MMP15	matrix metallopeptidase 15 [Source:HGNC Symbol;Acc:HGNC:7161]
ENSG00000178685	7.92894	3.76668	1.07384	8.11e-31	5.84e-30	up	PARP10	poly(ADP-ribose) polymerase family member 10 [Source:HGNC Symbol;Acc:HGNC:25895]
ENSG00000063180	57.9415	27.537	1.07323	4.73e-77	7.24e-76	up	CA11	carbonic anhydrase 11 [Source:HGNC Symbol;Acc:HGNC:1370]
ENSG00000151882	6.04594	2.87477	1.07252	9.99e-10	3.48e-09	up	CCL28	C-C motif chemokine ligand 28 [Source:HGNC Symbol;Acc:HGNC:17700]
ENSG00000167173	45.1396	21.4801	1.07139	2.32e-289	1.42e-287	up	C15orf39	chromosome 15 open reading frame 39 [Source:HGNC Symbol;Acc:HGNC:24497]
ENSG00000233785	8.35238	3.9766	1.07065	1.4e-09	4.84e-09	up	AC131011.1	-
ENSG00000233871	15.3777	7.3241	1.07012	2.67e-09	9.06e-09	up	DLG5-AS1	DLG5 antisense RNA 1 [Source:HGNC Symbol;Acc:HGNC:45109]
ENSG00000230979	71.3595	33.9986	1.06963	1.01e-55	1.16e-54	up	AC079250.1	-
ENSG00000100554	34.9356	16.6548	1.06876	6.75e-49	6.96e-48	up	ATP6V1D	ATPase H+ transporting V1 subunit D [Source:HGNC Symbol;Acc:HGNC:13527]
ENSG00000182272	23.3537	11.1457	1.06716	3.69e-93	6.8e-92	up	B4GALNT4	beta-1,4-N-acetyl-galactosaminyltransferase 4 [Source:HGNC Symbol;Acc:HGNC:26315]
ENSG00000145050	252.665	120.627	1.06667	0	0	up	MANF	mesencephalic astrocyte derived neurotrophic factor [Source:HGNC Symbol;Acc:HGNC:15461]
ENSG00000164896	289.035	138.04	1.06616	3.14e-266	1.72e-264	up	FASTK	Fas activated serine/threonine kinase [Source:HGNC Symbol;Acc:HGNC:24676]
ENSG00000253320	11.561	5.53005	1.0639	8.73e-10	3.05e-09	up	AZIN1-AS1	AZIN1 antisense RNA 1 [Source:HGNC Symbol;Acc:HGNC:51558]
ENSG00000100796	17.089	8.17484	1.0638	0.016791	0.0296007	up	PPP4R3A	protein phosphatase 4 regulatory subunit 3A [Source:HGNC Symbol;Acc:HGNC:20219]
ENSG00000226644	7.24043	3.46595	1.06282	3.4e-07	1.01e-06	up	AL121899.1	-
ENSG00000177685	45.1037	21.5957	1.0625	3.69e-74	5.42e-73	up	CRACR2B	calcium release activated channel regulator 2B [Source:HGNC Symbol;Acc:HGNC:28703]
ENSG00000228232	6.20814	2.97521	1.06117	2.26e-10	8.16e-10	up	GAPDHP1	glyceraldehyde-3-phosphate dehydrogenase pseudogene 1 [Source:HGNC Symbol;Acc:HGNC:4159]
ENSG00000126934	557.196	267.114	1.06073	0	0	up	MAP2K2	mitogen-activated protein kinase kinase 2 [Source:HGNC Symbol;Acc:HGNC:6842]
ENSG00000263934	37.1674	17.8292	1.05979	6.9e-13	2.82e-12	up	SNORD3A	small nucleolar RNA, C/D box 3A [Source:HGNC Symbol;Acc:HGNC:33189]
ENSG00000185442	5.16955	2.4843	1.0572	5.63e-21	3.09e-20	up	FAM174B	family with sequence similarity 174 member B [Source:HGNC Symbol;Acc:HGNC:34339]
ENSG00000167103	11.4265	5.50103	1.05461	2.63e-25	1.64e-24	up	PIP5KL1	phosphatidylinositol-4-phosphate 5-kinase like 1 [Source:HGNC Symbol;Acc:HGNC:28711]
ENSG00000254726	5.7645	2.77703	1.05365	1.23e-23	7.38e-23	up	MEX3A	mex-3 RNA binding family member A [Source:HGNC Symbol;Acc:HGNC:33482]
ENSG00000032444	73.747	35.5842	1.05135	7.39e-210	3.04e-208	up	PNPLA6	patatin like phospholipase domain containing 6 [Source:HGNC Symbol;Acc:HGNC:16268]
ENSG00000236947	7.04583	3.40533	1.04898	1.98e-09	6.78e-09	up	AL139412.1	-
ENSG00000131650	29.2773	14.1512	1.04885	3.55e-83	5.86e-82	up	KREMEN2	kringle containing transmembrane protein 2 [Source:HGNC Symbol;Acc:HGNC:18797]
ENSG00000090020	10.7991	5.2204	1.04868	1.38e-35	1.11e-34	up	SLC9A1	solute carrier family 9 member A1 [Source:HGNC Symbol;Acc:HGNC:11071]
ENSG00000263585	29.346	14.1961	1.04767	5.85e-20	3.11e-19	up	AC145207.4	-
ENSG00000100288	59.2006	28.6494	1.04711	1.16e-31	8.53e-31	up	CHKB	choline kinase beta [Source:HGNC Symbol;Acc:HGNC:1938]
ENSG00000077312	153.397	74.2896	1.04604	3.29e-142	9.18e-141	up	SNRPA	small nuclear ribonucleoprotein polypeptide A [Source:HGNC Symbol;Acc:HGNC:11151]
ENSG00000259605	66.7212	32.3248	1.04551	2.16e-132	5.61e-131	up	AC074212.1	-
ENSG00000267698	5.3886	2.61668	1.04217	4.05e-06	1.11e-05	up	AC002116.2	-
ENSG00000248592	5.89243	2.86182	1.04193	1.46e-08	4.76e-08	up	TMEM110-MUSTN1	TMEM110-MUSTN1 readthrough [Source:HGNC Symbol;Acc:HGNC:38834]
ENSG00000150687	8.76883	4.25961	1.04166	5.24e-11	1.96e-10	up	PRSS23	protease, serine 23 [Source:HGNC Symbol;Acc:HGNC:14370]
ENSG00000260081	7.2239	3.51434	1.03952	6.01e-07	1.75e-06	up	AF274858.3	-
ENSG00000197858	576.999	281.655	1.03464	0	0	up	GPAA1	glycosylphosphatidylinositol anchor attachment 1 [Source:HGNC Symbol;Acc:HGNC:4446]
ENSG00000229119	1076.94	526.691	1.0319	0	0	up	AC026403.1	-
ENSG00000087586	48.3619	23.6665	1.03102	3.18e-146	9.04e-145	up	AURKA	aurora kinase A [Source:HGNC Symbol;Acc:HGNC:11393]
ENSG00000179588	5.81639	2.84898	1.02968	5.31e-48	5.38e-47	up	ZFPM1	zinc finger protein, FOG family member 1 [Source:HGNC Symbol;Acc:HGNC:19762]
ENSG00000129351	63.6683	31.2067	1.02872	0	0	up	ILF3	interleukin enhancer binding factor 3 [Source:HGNC Symbol;Acc:HGNC:6038]
ENSG00000257704	72.8329	35.7351	1.02725	1.21e-124	2.94e-123	up	INAFM1	InaF motif containing 1 [Source:HGNC Symbol;Acc:HGNC:27406]
ENSG00000125454	15.4259	7.57702	1.02566	1.87e-33	1.43e-32	up	SLC25A19	solute carrier family 25 member 19 [Source:HGNC Symbol;Acc:HGNC:14409]
ENSG00000168067	29.3489	14.4212	1.02511	2.6e-06	7.21e-06	up	MAP4K2	mitogen-activated protein kinase kinase kinase kinase 2 [Source:HGNC Symbol;Acc:HGNC:6864]
ENSG00000248275	61.3279	30.1963	1.02217	7.13e-46	6.97e-45	up	TRIM52-AS1	TRIM52 antisense RNA 1 (head to head) [Source:HGNC Symbol;Acc:HGNC:49006]
ENSG00000121410	115.167	56.7179	1.02185	1.22e-101	2.46e-100	up	A1BG	alpha-1-B glycoprotein [Source:HGNC Symbol;Acc:HGNC:5]
ENSG00000136147	6.66244	3.28356	1.02079	5.7e-18	2.84e-17	up	PHF11	PHD finger protein 11 [Source:HGNC Symbol;Acc:HGNC:17024]
ENSG00000114631	110.442	54.4346	1.02069	0	0	up	PODXL2	podocalyxin like 2 [Source:HGNC Symbol;Acc:HGNC:17936]
ENSG00000148450	36.6652	18.0755	1.02037	3.1e-56	3.57e-55	up	MSRB2	methionine sulfoxide reductase B2 [Source:HGNC Symbol;Acc:HGNC:17061]
ENSG00000274104	5.89307	2.90761	1.01918	1.16e-05	3.05e-05	up	AC020910.4	-
ENSG00000262090	10.158	5.01743	1.01759	0.00244218	0.00496337	up	AC136944.5	-
ENSG00000214401	6.46004	3.19148	1.01732	7.33e-06	1.96e-05	up	KANSL1-AS1	KANSL1 antisense RNA 1 [Source:HGNC Symbol;Acc:HGNC:43740]
ENSG00000100479	25.8569	12.7762	1.01708	0.000165811	0.000392341	up	POLE2	DNA polymerase epsilon 2, accessory subunit [Source:HGNC Symbol;Acc:HGNC:9178]
ENSG00000009954	12.3938	6.13062	1.01552	8.56e-120	1.99e-118	up	BAZ1B	bromodomain adjacent to zinc finger domain 1B [Source:HGNC Symbol;Acc:HGNC:961]
ENSG00000185499	14.7471	7.29481	1.01549	5.09e-15	2.28e-14	up	MUC1	mucin 1, cell surface associated [Source:HGNC Symbol;Acc:HGNC:7508]
ENSG00000228801	5.63442	2.78927	1.01438	0.000131739	0.000315053	up	AC064807.1	-
ENSG00000160999	31.4044	15.5617	1.01296	8.77e-95	1.64e-93	up	SH2B2	SH2B adaptor protein 2 [Source:HGNC Symbol;Acc:HGNC:17381]
ENSG00000056998	6.74134	3.34261	1.01206	4.29e-21	2.36e-20	up	GYG2	glycogenin 2 [Source:HGNC Symbol;Acc:HGNC:4700]
ENSG00000089847	5.3086	2.63389	1.01114	7.43e-39	6.4e-38	up	ANKRD24	ankyrin repeat domain 24 [Source:HGNC Symbol;Acc:HGNC:29424]
ENSG00000255468	14.6738	7.28969	1.00931	6.74e-06	1.81e-05	up	AP001107.9	-
ENSG00000258474	8.62692	4.29358	1.00667	9.78e-08	3.02e-07	up	LINC02313	long intergenic non-protein coding RNA 2313 [Source:HGNC Symbol;Acc:HGNC:53232]
ENSG00000135951	13.8228	6.88588	1.00534	4.45e-07	1.31e-06	up	TSGA10	testis specific 10 [Source:HGNC Symbol;Acc:HGNC:14927]
ENSG00000154146	5.28378	2.63646	1.00296	5.98e-11	2.23e-10	up	NRGN	neurogranin [Source:HGNC Symbol;Acc:HGNC:8000]
ENSG00000226332	11.4579	5.71744	1.0029	9.08e-12	3.54e-11	up	AL354836.1	-
ENSG00000130748	460.858	230.019	1.00257	0	0	up	TMEM160	transmembrane protein 160 [Source:HGNC Symbol;Acc:HGNC:26042]
ENSG00000275441	10.4559	5.22162	1.00174	2.01e-07	6.08e-07	up	AC020765.2	-
ENSG00000211445	37.3816	18.6774	1.00103	1.51e-101	3.03e-100	up	GPX3	glutathione peroxidase 3 [Source:HGNC Symbol;Acc:HGNC:4555]
ENSG00000169242	16.6679	8.33385	1.00001	6.09e-41	5.46e-40	up	EFNA1	ephrin A1 [Source:HGNC Symbol;Acc:HGNC:3221]
ENSG00000116001	4.50918	9.0184	-1.00001	5.22e-50	5.5e-49	down	TIA1	TIA1 cytotoxic granule associated RNA binding protein [Source:HGNC Symbol;Acc:HGNC:11802]
ENSG00000163251	3.7471	7.4979	-1.00071	1.38e-45	1.34e-44	down	FZD5	frizzled class receptor 5 [Source:HGNC Symbol;Acc:HGNC:4043]
ENSG00000173473	4.98066	9.97043	-1.00132	1.37e-56	1.59e-55	down	SMARCC1	SWI/SNF related, matrix associated, actin dependent regulator of chromatin subfamily c member 1 [Source:HGNC Symbol;Acc:HGNC:11104]
ENSG00000109084	5.68665	11.3867	-1.00169	9.52e-24	5.7e-23	down	TMEM97	transmembrane protein 97 [Source:HGNC Symbol;Acc:HGNC:28106]
ENSG00000255513	2.90446	5.81982	-1.00271	0.00525332	0.0101	down	AC005363.1	-
ENSG00000116815	5.32299	10.6667	-1.00281	8.59e-12	3.35e-11	down	CD58	CD58 molecule [Source:HGNC Symbol;Acc:HGNC:1688]
ENSG00000128654	14.0423	28.1422	-1.00295	4.22e-28	2.83e-27	down	MTX2	metaxin 2 [Source:HGNC Symbol;Acc:HGNC:7506]
ENSG00000166401	4.78751	9.59598	-1.00316	8.77e-15	3.9e-14	down	SERPINB8	serpin family B member 8 [Source:HGNC Symbol;Acc:HGNC:8952]
ENSG00000135250	3.98524	7.99032	-1.00359	4.72e-20	2.52e-19	down	SRPK2	SRSF protein kinase 2 [Source:HGNC Symbol;Acc:HGNC:11306]
ENSG00000135900	13.9049	27.8999	-1.00466	1.92e-44	1.83e-43	down	MRPL44	mitochondrial ribosomal protein L44 [Source:HGNC Symbol;Acc:HGNC:16650]
ENSG00000181045	5.04859	10.1305	-1.00476	8.97e-54	9.98e-53	down	SLC26A11	solute carrier family 26 member 11 [Source:HGNC Symbol;Acc:HGNC:14471]
ENSG00000065361	13.6861	27.471	-1.0052	1.2e-153	3.55e-152	down	ERBB3	erb-b2 receptor tyrosine kinase 3 [Source:HGNC Symbol;Acc:HGNC:3431]
ENSG00000184232	22.4211	45.0105	-1.00541	6.33e-101	1.26e-99	down	OAF	out at first homolog [Source:HGNC Symbol;Acc:HGNC:28752]
ENSG00000134809	64.5471	129.714	-1.00692	1.99e-74	2.93e-73	down	TIMM10	translocase of inner mitochondrial membrane 10 [Source:HGNC Symbol;Acc:HGNC:11814]
ENSG00000245849	2.76711	5.56395	-1.00773	4.46e-05	0.000111664	down	RAD51-AS1	RAD51 antisense RNA 1 (head to head) [Source:HGNC Symbol;Acc:HGNC:48621]
ENSG00000100519	12.0825	24.2953	-1.00776	6.48e-52	7.02e-51	down	PSMC6	proteasome 26S subunit, ATPase 6 [Source:HGNC Symbol;Acc:HGNC:9553]
ENSG00000084234	129.207	259.917	-1.00837	1.38e-56	1.6e-55	down	APLP2	amyloid beta precursor like protein 2 [Source:HGNC Symbol;Acc:HGNC:598]
ENSG00000177045	24.0704	48.4294	-1.00863	1.21e-112	2.67e-111	down	SIX5	SIX homeobox 5 [Source:HGNC Symbol;Acc:HGNC:10891]
ENSG00000087338	3.00065	6.03896	-1.00903	6.66e-25	4.11e-24	down	GMCL1	germ cell-less, spermatogenesis associated 1 [Source:HGNC Symbol;Acc:HGNC:23843]
ENSG00000066777	3.50122	7.04705	-1.00916	5.11e-07	1.5e-06	down	ARFGEF1	ADP ribosylation factor guanine nucleotide exchange factor 1 [Source:HGNC Symbol;Acc:HGNC:15772]
ENSG00000152234	194.145	390.88	-1.00959	0	0	down	ATP5A1	ATP synthase, H+ transporting, mitochondrial F1 complex, alpha subunit 1, cardiac muscle [Source:HGNC Symbol;Acc:HGNC:823]
ENSG00000076685	7.39919	14.8992	-1.00979	4.44e-61	5.49e-60	down	NT5C2	5'-nucleotidase, cytosolic II [Source:HGNC Symbol;Acc:HGNC:8022]
ENSG00000131979	22.3391	45.0031	-1.01046	2.2e-146	6.28e-145	down	GCH1	GTP cyclohydrolase 1 [Source:HGNC Symbol;Acc:HGNC:4193]
ENSG00000119318	14.2945	28.8433	-1.01277	5.13e-107	1.08e-105	down	RAD23B	RAD23 homolog B, nucleotide excision repair protein [Source:HGNC Symbol;Acc:HGNC:9813]
ENSG00000168234	73.5908	148.498	-1.01285	4.47e-134	1.19e-132	down	TTC39C	tetratricopeptide repeat domain 39C [Source:HGNC Symbol;Acc:HGNC:26595]
ENSG00000138794	7.45902	15.0543	-1.01311	7.17e-10	2.52e-09	down	CASP6	caspase 6 [Source:HGNC Symbol;Acc:HGNC:1507]
ENSG00000127585	11.3963	23.0075	-1.01355	6.38e-64	8.23e-63	down	FBXL16	F-box and leucine rich repeat protein 16 [Source:HGNC Symbol;Acc:HGNC:14150]
ENSG00000119523	11.9034	24.0408	-1.01411	1.92e-49	2e-48	down	ALG2	ALG2, alpha-1,3/1,6-mannosyltransferase [Source:HGNC Symbol;Acc:HGNC:23159]
ENSG00000071127	117.774	237.891	-1.01429	0	0	down	WDR1	WD repeat domain 1 [Source:HGNC Symbol;Acc:HGNC:12754]
ENSG00000164038	2.85936	5.77568	-1.0143	1.43e-10	5.23e-10	down	SLC9B2	solute carrier family 9 member B2 [Source:HGNC Symbol;Acc:HGNC:25143]
ENSG00000186193	8.37499	16.92	-1.01457	5.94e-60	7.22e-59	down	SAPCD2	suppressor APC domain containing 2 [Source:HGNC Symbol;Acc:HGNC:28055]
ENSG00000108788	38.9276	78.652	-1.01469	1.04e-60	1.27e-59	down	MLX	MLX, MAX dimerization protein [Source:HGNC Symbol;Acc:HGNC:11645]
ENSG00000138166	26.1715	52.9168	-1.01573	1.01e-122	2.39e-121	down	DUSP5	dual specificity phosphatase 5 [Source:HGNC Symbol;Acc:HGNC:3071]
ENSG00000162817	5.92557	11.9866	-1.0164	1.64e-38	1.4e-37	down	C1orf115	chromosome 1 open reading frame 115 [Source:HGNC Symbol;Acc:HGNC:25873]
ENSG00000170035	20.5439	41.5592	-1.01646	1.35e-24	8.29e-24	down	UBE2E3	ubiquitin conjugating enzyme E2 E3 [Source:HGNC Symbol;Acc:HGNC:12479]
ENSG00000111275	30.2859	61.3027	-1.01731	6.13e-99	1.19e-97	down	ALDH2	aldehyde dehydrogenase 2 family (mitochondrial) [Source:HGNC Symbol;Acc:HGNC:404]
ENSG00000134363	150.161	303.982	-1.01748	0	0	down	FST	follistatin [Source:HGNC Symbol;Acc:HGNC:3971]
ENSG00000163041	124.98	253.153	-1.01831	6.67e-166	2.11e-164	down	H3F3A	H3 histone family member 3A [Source:HGNC Symbol;Acc:HGNC:4764]
ENSG00000126903	22.6822	45.9514	-1.01855	6.54e-75	9.69e-74	down	SLC10A3	solute carrier family 10 member 3 [Source:HGNC Symbol;Acc:HGNC:22979]
ENSG00000034152	18.8848	38.2592	-1.01858	3.88e-73	5.65e-72	down	MAP2K3	mitogen-activated protein kinase kinase 3 [Source:HGNC Symbol;Acc:HGNC:6843]
ENSG00000122547	4.21475	8.54153	-1.01905	1.71e-43	1.6e-42	down	EEPD1	endonuclease/exonuclease/phosphatase family domain containing 1 [Source:HGNC Symbol;Acc:HGNC:22223]
ENSG00000183474	3.77345	7.65031	-1.01964	1.94e-25	1.22e-24	down	GTF2H2C	GTF2H2 family member C [Source:HGNC Symbol;Acc:HGNC:31394]
ENSG00000118523	17.0001	34.4711	-1.01984	2.52e-74	3.71e-73	down	CTGF	connective tissue growth factor [Source:HGNC Symbol;Acc:HGNC:2500]
ENSG00000110696	15.2221	30.8738	-1.02022	1.08e-54	1.22e-53	down	C11orf58	chromosome 11 open reading frame 58 [Source:HGNC Symbol;Acc:HGNC:16990]
ENSG00000128694	3.14599	6.38214	-1.02053	7.93e-11	2.95e-10	down	OSGEPL1	O-sialoglycoprotein endopeptidase like 1 [Source:HGNC Symbol;Acc:HGNC:23075]
ENSG00000213639	11.468	23.2703	-1.02087	1.33e-97	2.55e-96	down	PPP1CB	protein phosphatase 1 catalytic subunit beta [Source:HGNC Symbol;Acc:HGNC:9282]
ENSG00000124209	2.64405	5.36539	-1.02094	8.29e-44	7.8e-43	down	RAB22A	RAB22A, member RAS oncogene family [Source:HGNC Symbol;Acc:HGNC:9764]
ENSG00000136295	10.571	21.4513	-1.02095	7.69e-70	1.08e-68	down	TTYH3	tweety family member 3 [Source:HGNC Symbol;Acc:HGNC:22222]
ENSG00000227946	5.45661	11.075	-1.02123	7.88e-07	2.27e-06	down	AC007383.2	-
ENSG00000185238	2.61184	5.30139	-1.0213	5.08e-31	3.68e-30	down	PRMT3	protein arginine methyltransferase 3 [Source:HGNC Symbol;Acc:HGNC:30163]
ENSG00000060138	56.6568	115.008	-1.02141	1.36e-93	2.52e-92	down	YBX3	Y-box binding protein 3 [Source:HGNC Symbol;Acc:HGNC:2428]
ENSG00000144354	2.48791	5.0525	-1.02207	1.38e-10	5.05e-10	down	CDCA7	cell division cycle associated 7 [Source:HGNC Symbol;Acc:HGNC:14628]
ENSG00000171763	3.98414	8.09265	-1.02234	6.65e-18	3.31e-17	down	SPATA5L1	spermatogenesis associated 5 like 1 [Source:HGNC Symbol;Acc:HGNC:28762]
ENSG00000163159	29.2422	59.4213	-1.02293	6.1e-69	8.42e-68	down	VPS72	vacuolar protein sorting 72 homolog [Source:HGNC Symbol;Acc:HGNC:11644]
ENSG00000185813	34.4983	70.1282	-1.02347	9.28e-46	9.05e-45	down	PCYT2	phosphate cytidylyltransferase 2, ethanolamine [Source:HGNC Symbol;Acc:HGNC:8756]
ENSG00000214114	5.21324	10.5994	-1.02372	1.17e-20	6.33e-20	down	MYCBP	MYC binding protein [Source:HGNC Symbol;Acc:HGNC:7554]
ENSG00000100285	3.05224	6.20594	-1.02378	5.29e-23	3.1e-22	down	NEFH	neurofilament heavy [Source:HGNC Symbol;Acc:HGNC:7737]
ENSG00000132467	11.55	23.492	-1.02428	4.1e-46	4.03e-45	down	UTP3	UTP3, small subunit processome component homolog (S. cerevisiae) [Source:HGNC Symbol;Acc:HGNC:24477]
ENSG00000132639	3.6145	7.3521	-1.02436	1.04e-19	5.51e-19	down	SNAP25	synaptosome associated protein 25 [Source:HGNC Symbol;Acc:HGNC:11132]
ENSG00000129083	20.057	40.8176	-1.02509	1.17e-133	3.09e-132	down	COPB1	coatomer protein complex subunit beta 1 [Source:HGNC Symbol;Acc:HGNC:2231]
ENSG00000259120	3.12254	6.35676	-1.02557	6.44e-06	1.73e-05	down	SMIM6	small integral membrane protein 6 [Source:HGNC Symbol;Acc:HGNC:40032]
ENSG00000155189	2.5978	5.29149	-1.02639	4.75e-09	1.59e-08	down	AGPAT5	1-acylglycerol-3-phosphate O-acyltransferase 5 [Source:HGNC Symbol;Acc:HGNC:20886]
ENSG00000251164	36.8301	75.126	-1.02843	5.17e-40	4.55e-39	down	HULC	hepatocellular carcinoma up-regulated long non-coding RNA [Source:HGNC Symbol;Acc:HGNC:34232]
ENSG00000100380	48.9932	100.02	-1.02964	4.72e-86	8.09e-85	down	ST13	ST13, Hsp70 interacting protein [Source:HGNC Symbol;Acc:HGNC:11343]
ENSG00000206418	5.70715	11.6526	-1.02981	1.23e-24	7.56e-24	down	RAB12	RAB12, member RAS oncogene family [Source:HGNC Symbol;Acc:HGNC:31332]
ENSG00000257315	2.87358	5.87117	-1.0308	3.14e-69	4.36e-68	down	ZBED6	zinc finger BED-type containing 6 [Source:HGNC Symbol;Acc:HGNC:33273]
ENSG00000120915	10.7822	22.0383	-1.03136	6.69e-07	1.94e-06	down	EPHX2	epoxide hydrolase 2 [Source:HGNC Symbol;Acc:HGNC:3402]
ENSG00000143093	8.96878	18.3423	-1.03219	3.1e-39	2.69e-38	down	STRIP1	striatin interacting protein 1 [Source:HGNC Symbol;Acc:HGNC:25916]
ENSG00000149089	17.9728	36.7577	-1.03223	7.35e-50	7.71e-49	down	APIP	APAF1 interacting protein [Source:HGNC Symbol;Acc:HGNC:17581]
ENSG00000144655	4.99753	10.224	-1.03267	1.72e-31	1.25e-30	down	CSRNP1	cysteine and serine rich nuclear protein 1 [Source:HGNC Symbol;Acc:HGNC:14300]
ENSG00000130513	2293.58	4696.26	-1.03391	0	0	down	GDF15	growth differentiation factor 15 [Source:HGNC Symbol;Acc:HGNC:30142]
ENSG00000185100	5.24789	10.7518	-1.03477	4.75e-14	2.05e-13	down	ADSSL1	adenylosuccinate synthase like 1 [Source:HGNC Symbol;Acc:HGNC:20093]
ENSG00000109184	3.18327	6.52506	-1.03548	1.34e-08	4.37e-08	down	DCUN1D4	defective in cullin neddylation 1 domain containing 4 [Source:HGNC Symbol;Acc:HGNC:28998]
ENSG00000071054	4.5219	9.27067	-1.03574	3.17e-22	1.81e-21	down	MAP4K4	mitogen-activated protein kinase kinase kinase kinase 4 [Source:HGNC Symbol;Acc:HGNC:6866]
ENSG00000116017	13.8435	28.3865	-1.03599	3.51e-121	8.23e-120	down	ARID3A	AT-rich interaction domain 3A [Source:HGNC Symbol;Acc:HGNC:3031]
ENSG00000001631	2.77308	5.68655	-1.03606	8.76e-12	3.42e-11	down	KRIT1	KRIT1, ankyrin repeat containing [Source:HGNC Symbol;Acc:HGNC:1573]
ENSG00000156298	64.7756	132.849	-1.03627	1.92e-231	8.9e-230	down	TSPAN7	tetraspanin 7 [Source:HGNC Symbol;Acc:HGNC:11854]
ENSG00000130204	74.4309	152.681	-1.03654	1.49e-146	4.25e-145	down	TOMM40	translocase of outer mitochondrial membrane 40 [Source:HGNC Symbol;Acc:HGNC:18001]
ENSG00000198721	37.9272	77.8513	-1.03749	3.79e-94	7.04e-93	down	ECI2	enoyl-CoA delta isomerase 2 [Source:HGNC Symbol;Acc:HGNC:14601]
ENSG00000121892	3.08032	6.32634	-1.03829	4.39e-37	3.64e-36	down	PDS5A	PDS5 cohesin associated factor A [Source:HGNC Symbol;Acc:HGNC:29088]
ENSG00000153147	3.4933	7.17558	-1.03851	1.53e-54	1.72e-53	down	SMARCA5	SWI/SNF related, matrix associated, actin dependent regulator of chromatin, subfamily a, member 5 [Source:HGNC Symbol;Acc:HGNC:11101]
ENSG00000156096	3.91323	8.03928	-1.03871	2.38e-12	9.5e-12	down	UGT2B4	UDP glucuronosyltransferase family 2 member B4 [Source:HGNC Symbol;Acc:HGNC:12553]
ENSG00000178921	10.7572	22.1055	-1.0391	5.36e-31	3.88e-30	down	PFAS	phosphoribosylformylglycinamidine synthase [Source:HGNC Symbol;Acc:HGNC:8863]
ENSG00000161996	19.9866	41.0724	-1.03913	7.38e-43	6.84e-42	down	WDR90	WD repeat domain 90 [Source:HGNC Symbol;Acc:HGNC:26960]
ENSG00000167553	101.4	208.377	-1.03914	0	0	down	TUBA1C	tubulin alpha 1c [Source:HGNC Symbol;Acc:HGNC:20768]
ENSG00000067704	18.3361	37.6819	-1.03918	1.59e-128	3.99e-127	down	IARS2	isoleucyl-tRNA synthetase 2, mitochondrial [Source:HGNC Symbol;Acc:HGNC:29685]
ENSG00000198730	3.49138	7.1769	-1.03956	4.71e-31	3.41e-30	down	CTR9	CTR9 homolog, Paf1/RNA polymerase II complex component [Source:HGNC Symbol;Acc:HGNC:16850]
ENSG00000134851	13.3586	27.4846	-1.04086	8.19e-54	9.12e-53	down	TMEM165	transmembrane protein 165 [Source:HGNC Symbol;Acc:HGNC:30760]
ENSG00000137504	2.68725	5.53332	-1.04201	1.05e-10	3.87e-10	down	CREBZF	CREB/ATF bZIP transcription factor [Source:HGNC Symbol;Acc:HGNC:24905]
ENSG00000241484	5.12231	10.56	-1.04374	1.42e-19	7.49e-19	down	ARHGAP8	Rho GTPase activating protein 8 [Source:HGNC Symbol;Acc:HGNC:677]
ENSG00000120669	2.80661	5.78814	-1.04427	2.48e-13	1.03e-12	down	SOHLH2	spermatogenesis and oogenesis specific basic helix-loop-helix 2 [Source:HGNC Symbol;Acc:HGNC:26026]
ENSG00000133641	2.58612	5.33632	-1.04506	5.08e-13	2.09e-12	down	C12orf29	chromosome 12 open reading frame 29 [Source:HGNC Symbol;Acc:HGNC:25322]
ENSG00000254290	2.48642	5.13169	-1.04536	4.75e-13	1.96e-12	down	AC124067.4	-
ENSG00000089356	80.5762	166.436	-1.04654	1.14e-175	3.84e-174	down	FXYD3	FXYD domain containing ion transport regulator 3 [Source:HGNC Symbol;Acc:HGNC:4027]
ENSG00000122417	4.08722	8.44554	-1.04707	2.95e-05	7.51e-05	down	ODF2L	outer dense fiber of sperm tails 2 like [Source:HGNC Symbol;Acc:HGNC:29225]
ENSG00000182606	4.98054	10.2917	-1.0471	6.8e-37	5.61e-36	down	TRAK1	trafficking kinesin protein 1 [Source:HGNC Symbol;Acc:HGNC:29947]
ENSG00000196236	5.47988	11.3242	-1.04719	6.66e-47	6.64e-46	down	XPNPEP3	X-prolyl aminopeptidase 3 [Source:HGNC Symbol;Acc:HGNC:28052]
ENSG00000072864	6.60788	13.66	-1.0477	2.95e-27	1.94e-26	down	NDE1	nudE neurodevelopment protein 1 [Source:HGNC Symbol;Acc:HGNC:17619]
ENSG00000114544	10.7243	22.1799	-1.04837	4.93e-50	5.19e-49	down	SLC41A3	solute carrier family 41 member 3 [Source:HGNC Symbol;Acc:HGNC:31046]
ENSG00000149792	3.07623	6.36308	-1.04856	3.16e-10	1.14e-09	down	MRPL49	mitochondrial ribosomal protein L49 [Source:HGNC Symbol;Acc:HGNC:1176]
ENSG00000276550	4.43911	9.18367	-1.0488	1.47e-50	1.56e-49	down	HERC2P2	hect domain and RLD 2 pseudogene 2 [Source:HGNC Symbol;Acc:HGNC:4870]
ENSG00000254413	4.92042	10.1796	-1.04883	4.06e-22	2.31e-21	down	CHKB-CPT1B	CHKB-CPT1B readthrough (NMD candidate) [Source:HGNC Symbol;Acc:HGNC:41998]
ENSG00000161921	108.677	224.913	-1.04932	0	0	down	CXCL16	C-X-C motif chemokine ligand 16 [Source:HGNC Symbol;Acc:HGNC:16642]
ENSG00000049541	15.3271	31.7366	-1.05006	1.56e-47	1.58e-46	down	RFC2	replication factor C subunit 2 [Source:HGNC Symbol;Acc:HGNC:9970]
ENSG00000166197	9.97546	20.6589	-1.05031	1.87e-71	2.68e-70	down	NOLC1	nucleolar and coiled-body phosphoprotein 1 [Source:HGNC Symbol;Acc:HGNC:15608]
ENSG00000072210	4.27992	8.86495	-1.05053	1.93e-18	9.78e-18	down	ALDH3A2	aldehyde dehydrogenase 3 family member A2 [Source:HGNC Symbol;Acc:HGNC:403]
ENSG00000102038	17.1195	35.4719	-1.05103	1.99e-95	3.74e-94	down	SMARCA1	SWI/SNF related, matrix associated, actin dependent regulator of chromatin, subfamily a, member 1 [Source:HGNC Symbol;Acc:HGNC:11097]
ENSG00000180229	8.5695	17.7565	-1.05107	6.97e-66	9.26e-65	down	HERC2P3	hect domain and RLD 2 pseudogene 3 [Source:HGNC Symbol;Acc:HGNC:4871]
ENSG00000186132	6.08126	12.6087	-1.05198	1.74e-08	5.63e-08	down	C2orf76	chromosome 2 open reading frame 76 [Source:HGNC Symbol;Acc:HGNC:27017]
ENSG00000111266	8.12049	16.8373	-1.05202	3.25e-88	5.69e-87	down	DUSP16	dual specificity phosphatase 16 [Source:HGNC Symbol;Acc:HGNC:17909]
ENSG00000175029	11.2264	23.2836	-1.05242	9.55e-08	2.94e-07	down	CTBP2	C-terminal binding protein 2 [Source:HGNC Symbol;Acc:HGNC:2495]
ENSG00000153140	4.1088	8.52186	-1.05245	9.07e-10	3.16e-09	down	CETN3	centrin 3 [Source:HGNC Symbol;Acc:HGNC:1868]
ENSG00000197111	118.699	246.21	-1.05258	2.25e-193	8.5e-192	down	PCBP2	poly(rC) binding protein 2 [Source:HGNC Symbol;Acc:HGNC:8648]
ENSG00000107758	4.76581	9.88687	-1.05279	6.23e-32	4.61e-31	down	PPP3CB	protein phosphatase 3 catalytic subunit beta [Source:HGNC Symbol;Acc:HGNC:9315]
ENSG00000060688	13.0349	27.0525	-1.05339	4.66e-50	4.91e-49	down	SNRNP40	small nuclear ribonucleoprotein U5 subunit 40 [Source:HGNC Symbol;Acc:HGNC:30857]
ENSG00000115694	31.8091	66.024	-1.05355	3.34e-170	1.08e-168	down	STK25	serine/threonine kinase 25 [Source:HGNC Symbol;Acc:HGNC:11404]
ENSG00000165494	3.9688	8.23873	-1.05372	1.33e-22	7.73e-22	down	PCF11	PCF11 cleavage and polyadenylation factor subunit [Source:HGNC Symbol;Acc:HGNC:30097]
ENSG00000134046	7.33328	15.2243	-1.05384	2.59e-43	2.42e-42	down	MBD2	methyl-CpG binding domain protein 2 [Source:HGNC Symbol;Acc:HGNC:6917]
ENSG00000171566	10.2959	21.3825	-1.05435	2.86e-55	3.25e-54	down	PLRG1	pleiotropic regulator 1 [Source:HGNC Symbol;Acc:HGNC:9089]
ENSG00000206172	19.9626	41.4665	-1.05464	4.78e-25	2.96e-24	down	HBA1	hemoglobin subunit alpha 1 [Source:HGNC Symbol;Acc:HGNC:4823]
ENSG00000184441	3.73866	7.76737	-1.05491	2.34e-34	1.84e-33	down	AP001062.1	-
ENSG00000106689	4.84809	10.0866	-1.05695	1.1e-18	5.62e-18	down	LHX2	LIM homeobox 2 [Source:HGNC Symbol;Acc:HGNC:6594]
ENSG00000113407	39.563	82.3552	-1.05771	4.22e-79	6.65e-78	down	TARS	threonyl-tRNA synthetase [Source:HGNC Symbol;Acc:HGNC:11572]
ENSG00000123352	3.41595	7.11321	-1.05822	2.55e-32	1.91e-31	down	SPATS2	spermatogenesis associated serine rich 2 [Source:HGNC Symbol;Acc:HGNC:18650]
ENSG00000153391	16.7442	34.8696	-1.05831	6.72e-31	4.85e-30	down	INO80C	INO80 complex subunit C [Source:HGNC Symbol;Acc:HGNC:26994]
ENSG00000167807	3.25749	6.79682	-1.0611	1.94e-09	6.64e-09	down	AC011511.1	-
ENSG00000122696	5.34556	11.1543	-1.06119	7.3e-17	3.5e-16	down	SLC25A51	solute carrier family 25 member 51 [Source:HGNC Symbol;Acc:HGNC:23323]
ENSG00000113580	2.48692	5.19282	-1.06216	3.01e-51	3.23e-50	down	NR3C1	nuclear receptor subfamily 3 group C member 1 [Source:HGNC Symbol;Acc:HGNC:7978]
ENSG00000169139	7.24911	15.1434	-1.06281	4.67e-17	2.26e-16	down	UBE2V2	ubiquitin conjugating enzyme E2 V2 [Source:HGNC Symbol;Acc:HGNC:12495]
ENSG00000037757	8.82448	18.4354	-1.0629	1.38e-31	1.01e-30	down	MRI1	methylthioribose-1-phosphate isomerase 1 [Source:HGNC Symbol;Acc:HGNC:28469]
ENSG00000115009	208.287	435.315	-1.06349	0	0	down	CCL20	C-C motif chemokine ligand 20 [Source:HGNC Symbol;Acc:HGNC:10619]
ENSG00000198843	6.52764	13.6472	-1.06397	0.00694747	0.0131134	down	SELENOT	selenoprotein T [Source:HGNC Symbol;Acc:HGNC:18136]
ENSG00000127337	5.6227	11.7586	-1.06438	1.01e-18	5.15e-18	down	YEATS4	YEATS domain containing 4 [Source:HGNC Symbol;Acc:HGNC:24859]
ENSG00000279413	10.8975	22.8006	-1.06507	4.85e-16	2.26e-15	down	AC112497.1	-
ENSG00000130988	2.6726	5.59339	-1.06548	6.92e-10	2.43e-09	down	RGN	regucalcin [Source:HGNC Symbol;Acc:HGNC:9989]
ENSG00000111602	6.39931	13.3986	-1.0661	2.8e-79	4.41e-78	down	TIMELESS	timeless circadian clock [Source:HGNC Symbol;Acc:HGNC:11813]
ENSG00000006016	4.94958	10.3635	-1.06613	4.74e-13	1.95e-12	down	CRLF1	cytokine receptor like factor 1 [Source:HGNC Symbol;Acc:HGNC:2364]
ENSG00000170293	18.5939	38.9448	-1.0666	7.29e-34	5.64e-33	down	CMTM8	CKLF like MARVEL transmembrane domain containing 8 [Source:HGNC Symbol;Acc:HGNC:19179]
ENSG00000115756	13.9717	29.2702	-1.06692	1.16e-56	1.34e-55	down	HPCAL1	hippocalcin like 1 [Source:HGNC Symbol;Acc:HGNC:5145]
ENSG00000175768	150.284	314.85	-1.06697	4.96e-230	2.29e-228	down	TOMM5	translocase of outer mitochondrial membrane 5 [Source:HGNC Symbol;Acc:HGNC:31369]
ENSG00000165671	2.69534	5.64688	-1.06699	0.000698846	0.00153568	down	NSD1	nuclear receptor binding SET domain protein 1 [Source:HGNC Symbol;Acc:HGNC:14234]
ENSG00000102172	49.5912	103.9	-1.06703	1.3e-177	4.44e-176	down	SMS	spermine synthase [Source:HGNC Symbol;Acc:HGNC:11123]
ENSG00000115233	44.3707	93.0161	-1.06787	5.57e-182	1.96e-180	down	PSMD14	proteasome 26S subunit, non-ATPase 14 [Source:HGNC Symbol;Acc:HGNC:16889]
ENSG00000110245	258.963	542.896	-1.06793	1.14e-288	7e-287	down	APOC3	apolipoprotein C3 [Source:HGNC Symbol;Acc:HGNC:610]
ENSG00000148459	3.09719	6.49781	-1.06899	3.11e-16	1.46e-15	down	PDSS1	decaprenyl diphosphate synthase subunit 1 [Source:HGNC Symbol;Acc:HGNC:17759]
ENSG00000101945	3.15698	6.62357	-1.06907	1.58e-32	1.19e-31	down	SUV39H1	suppressor of variegation 3-9 homolog 1 [Source:HGNC Symbol;Acc:HGNC:11479]
ENSG00000163512	5.68139	11.9218	-1.06929	7.24e-11	2.7e-10	down	AZI2	5-azacytidine induced 2 [Source:HGNC Symbol;Acc:HGNC:24002]
ENSG00000144224	5.53415	11.6134	-1.06936	1.97e-49	2.05e-48	down	UBXN4	UBX domain protein 4 [Source:HGNC Symbol;Acc:HGNC:14860]
ENSG00000147601	3.70342	7.77269	-1.06955	2.67e-09	9.07e-09	down	TERF1	telomeric repeat binding factor 1 [Source:HGNC Symbol;Acc:HGNC:11728]
ENSG00000137936	5.72225	12.0109	-1.06969	9.16e-42	8.33e-41	down	BCAR3	breast cancer anti-estrogen resistance 3 [Source:HGNC Symbol;Acc:HGNC:973]
ENSG00000137331	310.449	651.939	-1.07038	0	0	down	IER3	immediate early response 3 [Source:HGNC Symbol;Acc:HGNC:5392]
ENSG00000108654	60.1025	126.218	-1.07042	7.38e-143	2.07e-141	down	DDX5	DEAD-box helicase 5 [Source:HGNC Symbol;Acc:HGNC:2746]
ENSG00000068366	28.2304	59.3294	-1.0715	5.82e-277	3.34e-275	down	ACSL4	acyl-CoA synthetase long-chain family member 4 [Source:HGNC Symbol;Acc:HGNC:3571]
ENSG00000164933	2.46189	5.17488	-1.07176	7.59e-14	3.25e-13	down	SLC25A32	solute carrier family 25 member 32 [Source:HGNC Symbol;Acc:HGNC:29683]
ENSG00000115758	186.342	391.8	-1.07217	0	0	down	ODC1	ornithine decarboxylase 1 [Source:HGNC Symbol;Acc:HGNC:8109]
ENSG00000117519	26.7398	56.2296	-1.07234	5.7e-120	1.33e-118	down	CNN3	calponin 3 [Source:HGNC Symbol;Acc:HGNC:2157]
ENSG00000203907	30.6252	64.4003	-1.07235	5.78e-29	3.96e-28	down	OOEP	oocyte expressed protein [Source:HGNC Symbol;Acc:HGNC:21382]
ENSG00000175505	10.6174	22.3277	-1.0724	4.21e-43	3.92e-42	down	CLCF1	cardiotrophin like cytokine factor 1 [Source:HGNC Symbol;Acc:HGNC:17412]
ENSG00000101255	57.5899	121.193	-1.07342	5.61e-300	3.59e-298	down	TRIB3	tribbles pseudokinase 3 [Source:HGNC Symbol;Acc:HGNC:16228]
ENSG00000091583	17.3578	36.5353	-1.07371	6.55e-44	6.18e-43	down	APOH	apolipoprotein H [Source:HGNC Symbol;Acc:HGNC:616]
ENSG00000163257	3.20449	6.74644	-1.07403	3.83e-27	2.51e-26	down	DCAF16	DDB1 and CUL4 associated factor 16 [Source:HGNC Symbol;Acc:HGNC:25987]
ENSG00000224861	13.1281	27.6413	-1.07417	4.82e-28	3.24e-27	down	YBX1P1	Y-box binding protein 1 pseudogene 1 [Source:HGNC Symbol;Acc:HGNC:8015]
ENSG00000155099	2.88227	6.06872	-1.07418	2.18e-05	5.61e-05	down	TMEM55A	transmembrane protein 55A [Source:HGNC Symbol;Acc:HGNC:25452]
ENSG00000111371	7.72988	16.2761	-1.07423	8.42e-116	1.9e-114	down	SLC38A1	solute carrier family 38 member 1 [Source:HGNC Symbol;Acc:HGNC:13447]
ENSG00000146049	2.64159	5.56594	-1.07522	2.91e-09	9.86e-09	down	KAAG1	kidney associated antigen 1 [Source:HGNC Symbol;Acc:HGNC:21031]
ENSG00000188042	5.80571	12.2353	-1.0755	4.75e-56	5.46e-55	down	ARL4C	ADP ribosylation factor like GTPase 4C [Source:HGNC Symbol;Acc:HGNC:698]
ENSG00000100410	23.7925	50.1724	-1.07639	2e-55	2.28e-54	down	PHF5A	PHD finger protein 5A [Source:HGNC Symbol;Acc:HGNC:18000]
ENSG00000198060	2.91991	6.158	-1.07654	6.06e-25	3.75e-24	down	5-Mar	membrane associated ring-CH-type finger 5 [Source:HGNC Symbol;Acc:HGNC:26025]
ENSG00000047315	12.7924	26.9884	-1.07705	1.78e-70	2.51e-69	down	POLR2B	RNA polymerase II subunit B [Source:HGNC Symbol;Acc:HGNC:9188]
ENSG00000119335	58.247	122.936	-1.07765	1.56e-307	1.02e-305	down	SET	SET nuclear proto-oncogene [Source:HGNC Symbol;Acc:HGNC:10760]
ENSG00000206053	11.8639	25.0493	-1.07819	1.66e-59	2.01e-58	down	JPT2	Jupiter microtubule associated homolog 2 [Source:HGNC Symbol;Acc:HGNC:14137]
ENSG00000176907	74.011	156.291	-1.07843	4.58e-291	2.84e-289	down	C8orf4	chromosome 8 open reading frame 4 [Source:HGNC Symbol;Acc:HGNC:1357]
ENSG00000160408	5.33318	11.2636	-1.07859	6.35e-26	4.03e-25	down	ST6GALNAC6	ST6 N-acetylgalactosaminide alpha-2,6-sialyltransferase 6 [Source:HGNC Symbol;Acc:HGNC:23364]
ENSG00000130340	10.6028	22.3929	-1.0786	1.38e-95	2.59e-94	down	SNX9	sorting nexin 9 [Source:HGNC Symbol;Acc:HGNC:14973]
ENSG00000267254	2.56792	5.42366	-1.07866	2.65e-06	7.34e-06	down	ZNF790-AS1	ZNF790 antisense RNA 1 [Source:NCBI gene;Acc:284408]
ENSG00000112039	5.06176	10.6911	-1.0787	5.23e-29	3.58e-28	down	FANCE	Fanconi anemia complementation group E [Source:HGNC Symbol;Acc:HGNC:3586]
ENSG00000183305	8.16821	17.2536	-1.07881	1.11e-17	5.45e-17	down	MAGEA2B	MAGE family member A2B [Source:HGNC Symbol;Acc:HGNC:19340]
ENSG00000171759	41.5414	87.7484	-1.07883	0	0	down	PAH	phenylalanine hydroxylase [Source:HGNC Symbol;Acc:HGNC:8582]
ENSG00000278978	3.2549	6.88003	-1.0798	2.05e-06	5.74e-06	down	AC092611.3	-
ENSG00000137962	3.31309	7.00539	-1.08029	5.2e-59	6.24e-58	down	ARHGAP29	Rho GTPase activating protein 29 [Source:HGNC Symbol;Acc:HGNC:30207]
ENSG00000152558	12.3879	26.1957	-1.0804	1.85e-87	3.22e-86	down	TMEM123	transmembrane protein 123 [Source:HGNC Symbol;Acc:HGNC:30138]
ENSG00000174132	8.70708	18.4191	-1.08094	3.38e-25	2.1e-24	down	FAM174A	family with sequence similarity 174 member A [Source:HGNC Symbol;Acc:HGNC:24943]
ENSG00000137806	9.32724	19.7351	-1.08124	2.25e-22	1.3e-21	down	NDUFAF1	NADH:ubiquinone oxidoreductase complex assembly factor 1 [Source:HGNC Symbol;Acc:HGNC:18828]
ENSG00000249353	9.39083	19.8771	-1.08178	2.87e-18	1.45e-17	down	NPM1P27	nucleophosmin 1 pseudogene 27 [Source:HGNC Symbol;Acc:HGNC:45206]
ENSG00000111276	5.55398	11.7565	-1.08186	4.3e-31	3.12e-30	down	CDKN1B	cyclin dependent kinase inhibitor 1B [Source:HGNC Symbol;Acc:HGNC:1785]
ENSG00000225630	110.349	233.781	-1.08308	1.99e-247	1.01e-245	down	MTND2P28	mitochondrially encoded NADH:ubiquinone oxidoreductase core subunit 2 pseudogene 28 [Source:HGNC Symbol;Acc:HGNC:42129]
ENSG00000284048	7.32178	15.5148	-1.08338	3.38e-08	1.07e-07	down	AC073111.4	-
ENSG00000108176	2.97451	6.30471	-1.08378	4.51e-07	1.32e-06	down	DNAJC12	DnaJ heat shock protein family (Hsp40) member C12 [Source:HGNC Symbol;Acc:HGNC:28908]
ENSG00000141027	10.151	21.5282	-1.08461	3.34e-30	2.37e-29	down	NCOR1	nuclear receptor corepressor 1 [Source:HGNC Symbol;Acc:HGNC:7672]
ENSG00000123178	2.46703	5.23254	-1.08474	8.97e-18	4.44e-17	down	SPRYD7	SPRY domain containing 7 [Source:HGNC Symbol;Acc:HGNC:14297]
ENSG00000124839	7.84213	16.6331	-1.08474	6.21e-08	1.94e-07	down	RAB17	RAB17, member RAS oncogene family [Source:HGNC Symbol;Acc:HGNC:16523]
ENSG00000177613	2.43354	5.16259	-1.08504	3.67e-23	2.16e-22	down	CSTF2T	cleavage stimulation factor subunit 2 tau variant [Source:HGNC Symbol;Acc:HGNC:17086]
ENSG00000164758	15.4553	32.8163	-1.08632	4.14e-28	2.78e-27	down	MED30	mediator complex subunit 30 [Source:HGNC Symbol;Acc:HGNC:23032]
ENSG00000088930	8.34572	17.7214	-1.08638	4.09e-63	5.22e-62	down	XRN2	5'-3' exoribonuclease 2 [Source:HGNC Symbol;Acc:HGNC:12836]
ENSG00000068878	2.95756	6.28457	-1.08741	8.84e-21	4.82e-20	down	PSME4	proteasome activator subunit 4 [Source:HGNC Symbol;Acc:HGNC:20635]
ENSG00000188342	4.16611	8.85411	-1.08765	1.13e-21	6.35e-21	down	GTF2F2	general transcription factor IIF subunit 2 [Source:HGNC Symbol;Acc:HGNC:4653]
ENSG00000177885	4.49629	9.55942	-1.08819	4.06e-44	3.85e-43	down	GRB2	growth factor receptor bound protein 2 [Source:HGNC Symbol;Acc:HGNC:4566]
ENSG00000139725	29.4588	62.6339	-1.08825	1.01e-170	3.28e-169	down	RHOF	ras homolog family member F, filopodia associated [Source:HGNC Symbol;Acc:HGNC:15703]
ENSG00000214719	5.1903	11.0432	-1.08927	4.32e-16	2.01e-15	down	AC005562.1	-
ENSG00000132570	2.82655	6.01451	-1.08941	1.15e-06	3.26e-06	down	PCBD2	pterin-4 alpha-carbinolamine dehydratase 2 [Source:HGNC Symbol;Acc:HGNC:24474]
ENSG00000144791	3.89078	8.28703	-1.0908	3.98e-79	6.28e-78	down	LIMD1	LIM domains containing 1 [Source:HGNC Symbol;Acc:HGNC:6612]
ENSG00000083123	7.38547	15.7335	-1.09108	1.19e-32	8.95e-32	down	BCKDHB	branched chain keto acid dehydrogenase E1 subunit beta [Source:HGNC Symbol;Acc:HGNC:987]
ENSG00000150760	3.40034	7.24671	-1.09165	9.96e-52	1.08e-50	down	DOCK1	dedicator of cytokinesis 1 [Source:HGNC Symbol;Acc:HGNC:2987]
ENSG00000121211	5.58778	11.9097	-1.09179	5.46e-13	2.24e-12	down	MND1	meiotic nuclear divisions 1 [Source:HGNC Symbol;Acc:HGNC:24839]
ENSG00000099942	5.59929	11.9373	-1.09217	1.17e-75	1.74e-74	down	CRKL	CRK like proto-oncogene, adaptor protein [Source:HGNC Symbol;Acc:HGNC:2363]
ENSG00000175575	9.81793	20.9321	-1.09223	1.74e-05	4.51e-05	down	PAAF1	proteasomal ATPase associated factor 1 [Source:HGNC Symbol;Acc:HGNC:25687]
ENSG00000101868	3.4709	7.40232	-1.09267	1.76e-21	9.84e-21	down	POLA1	DNA polymerase alpha 1, catalytic subunit [Source:HGNC Symbol;Acc:HGNC:9173]
ENSG00000169894	10.7087	22.8453	-1.09311	3.3e-08	1.05e-07	down	MUC3A	mucin 3A, cell surface associated [Source:HGNC Symbol;Acc:HGNC:7513]
ENSG00000135341	2.59959	5.54653	-1.0933	2.38e-25	1.49e-24	down	MAP3K7	mitogen-activated protein kinase kinase kinase 7 [Source:HGNC Symbol;Acc:HGNC:6859]
ENSG00000124795	8.31314	17.7443	-1.09389	8.12e-58	9.59e-57	down	DEK	DEK proto-oncogene [Source:HGNC Symbol;Acc:HGNC:2768]
ENSG00000107581	12.9071	27.5664	-1.09475	2.23e-191	8.29e-190	down	EIF3A	eukaryotic translation initiation factor 3 subunit A [Source:HGNC Symbol;Acc:HGNC:3271]
ENSG00000177150	2.69093	5.75048	-1.09558	1.04e-10	3.85e-10	down	FAM210A	family with sequence similarity 210 member A [Source:HGNC Symbol;Acc:HGNC:28346]
ENSG00000116752	16.3963	35.0497	-1.09603	2.79e-47	2.79e-46	down	BCAS2	BCAS2, pre-mRNA processing factor [Source:HGNC Symbol;Acc:HGNC:975]
ENSG00000005020	2.35417	5.03309	-1.09623	6.44e-24	3.88e-23	down	SKAP2	src kinase associated phosphoprotein 2 [Source:HGNC Symbol;Acc:HGNC:15687]
ENSG00000188343	4.04042	8.64142	-1.09676	0.000764823	0.00167261	down	FAM92A	family with sequence similarity 92 member A [Source:HGNC Symbol;Acc:HGNC:30452]
ENSG00000164032	140.615	300.851	-1.0973	2.89e-280	1.69e-278	down	H2AFZ	H2A histone family member Z [Source:HGNC Symbol;Acc:HGNC:4741]
ENSG00000151348	4.97156	10.6376	-1.09741	1.77e-47	1.78e-46	down	EXT2	exostosin glycosyltransferase 2 [Source:HGNC Symbol;Acc:HGNC:3513]
ENSG00000134247	3.17818	6.8033	-1.09803	4.1e-31	2.98e-30	down	PTGFRN	prostaglandin F2 receptor inhibitor [Source:HGNC Symbol;Acc:HGNC:9601]
ENSG00000165175	18.1701	38.9132	-1.09869	4.18e-104	8.65e-103	down	MID1IP1	MID1 interacting protein 1 [Source:HGNC Symbol;Acc:HGNC:20715]
ENSG00000135249	4.806	10.3036	-1.10023	8.48e-24	5.09e-23	down	RINT1	RAD50 interactor 1 [Source:HGNC Symbol;Acc:HGNC:21876]
ENSG00000181588	5.01692	10.7564	-1.10032	1.03e-30	7.42e-30	down	MEX3D	mex-3 RNA binding family member D [Source:HGNC Symbol;Acc:HGNC:16734]
ENSG00000256340	5.1124	10.9649	-1.10082	5.51e-14	2.37e-13	down	ABCC6P1	ATP binding cassette subfamily C member 6 pseudogene 1 [Source:HGNC Symbol;Acc:HGNC:33352]
ENSG00000106609	22.8393	49.0943	-1.10404	1.55e-186	5.64e-185	down	TMEM248	transmembrane protein 248 [Source:HGNC Symbol;Acc:HGNC:25476]
ENSG00000066583	9.25964	19.9107	-1.10452	1.38e-24	8.42e-24	down	ISOC1	isochorismatase domain containing 1 [Source:HGNC Symbol;Acc:HGNC:24254]
ENSG00000256162	6.3354	13.624	-1.10464	1.74e-37	1.45e-36	down	SMLR1	small leucine rich protein 1 [Source:HGNC Symbol;Acc:HGNC:44670]
ENSG00000123485	3.62096	7.79057	-1.10536	1.94e-26	1.25e-25	down	HJURP	Holliday junction recognition protein [Source:HGNC Symbol;Acc:HGNC:25444]
ENSG00000102401	3.96755	8.54146	-1.10623	5.55e-32	4.12e-31	down	ARMCX3	armadillo repeat containing, X-linked 3 [Source:HGNC Symbol;Acc:HGNC:24065]
ENSG00000117500	11.4186	24.5828	-1.10626	1.73e-93	3.2e-92	down	TMED5	transmembrane p24 trafficking protein 5 [Source:HGNC Symbol;Acc:HGNC:24251]
ENSG00000162607	2.44755	5.26944	-1.10631	8.48e-23	4.95e-22	down	USP1	ubiquitin specific peptidase 1 [Source:HGNC Symbol;Acc:HGNC:12607]
ENSG00000096433	9.10855	19.6112	-1.10638	2.87e-203	1.15e-201	down	ITPR3	inositol 1,4,5-trisphosphate receptor type 3 [Source:HGNC Symbol;Acc:HGNC:6182]
ENSG00000148358	6.70326	14.4354	-1.10668	1.43e-103	2.94e-102	down	GPR107	G protein-coupled receptor 107 [Source:HGNC Symbol;Acc:HGNC:17830]
ENSG00000104980	49.9288	107.535	-1.10686	1.17e-57	1.38e-56	down	TIMM44	translocase of inner mitochondrial membrane 44 [Source:HGNC Symbol;Acc:HGNC:17316]
ENSG00000135069	53.1104	114.439	-1.10752	8.76e-260	4.69e-258	down	PSAT1	phosphoserine aminotransferase 1 [Source:HGNC Symbol;Acc:HGNC:19129]
ENSG00000166949	11.1434	24.0205	-1.10808	8.65e-151	2.52e-149	down	SMAD3	SMAD family member 3 [Source:HGNC Symbol;Acc:HGNC:6769]
ENSG00000107897	4.42086	9.53104	-1.10831	7.31e-25	4.51e-24	down	ACBD5	acyl-CoA binding domain containing 5 [Source:HGNC Symbol;Acc:HGNC:23338]
ENSG00000142677	6.86949	14.8125	-1.10854	2.76e-45	2.66e-44	down	IL22RA1	interleukin 22 receptor subunit alpha 1 [Source:HGNC Symbol;Acc:HGNC:13700]
ENSG00000179912	5.43058	11.7149	-1.10916	8.76e-37	7.21e-36	down	R3HDM2	R3H domain containing 2 [Source:HGNC Symbol;Acc:HGNC:29167]
ENSG00000117054	6.8502	14.7806	-1.10948	1.53e-39	1.34e-38	down	ACADM	acyl-CoA dehydrogenase, C-4 to C-12 straight chain [Source:HGNC Symbol;Acc:HGNC:89]
ENSG00000008294	4.31068	9.30464	-1.11003	3e-33	2.29e-32	down	SPAG9	sperm associated antigen 9 [Source:HGNC Symbol;Acc:HGNC:14524]
ENSG00000197114	18.2501	39.3957	-1.11014	5.09e-36	4.13e-35	down	ZGPAT	zinc finger CCCH-type and G-patch domain containing [Source:HGNC Symbol;Acc:HGNC:15948]
ENSG00000105647	10.1655	21.9461	-1.11029	3.9e-54	4.36e-53	down	PIK3R2	phosphoinositide-3-kinase regulatory subunit 2 [Source:HGNC Symbol;Acc:HGNC:8980]
ENSG00000203666	4.15804	8.97732	-1.11038	6.66e-08	2.08e-07	down	EFCAB2	EF-hand calcium binding domain 2 [Source:HGNC Symbol;Acc:HGNC:28166]
ENSG00000176903	5.60936	12.111	-1.11041	5.68e-35	4.53e-34	down	PNMA1	paraneoplastic Ma antigen 1 [Source:HGNC Symbol;Acc:HGNC:9158]
ENSG00000137364	7.49442	16.186	-1.11086	4.58e-56	5.27e-55	down	TPMT	thiopurine S-methyltransferase [Source:HGNC Symbol;Acc:HGNC:12014]
ENSG00000094841	2.33345	5.04288	-1.11178	3.42e-08	1.09e-07	down	UPRT	uracil phosphoribosyltransferase homolog [Source:HGNC Symbol;Acc:HGNC:28334]
ENSG00000048028	2.43837	5.27259	-1.1126	3.95e-09	1.33e-08	down	USP28	ubiquitin specific peptidase 28 [Source:HGNC Symbol;Acc:HGNC:12625]
ENSG00000134278	2.97338	6.43358	-1.11352	4.11e-30	2.9e-29	down	SPIRE1	spire type actin nucleation factor 1 [Source:HGNC Symbol;Acc:HGNC:30622]
ENSG00000221995	10.7701	23.3076	-1.11378	1.03e-133	2.73e-132	down	TIAF1	TGFB1-induced anti-apoptotic factor 1 [Source:HGNC Symbol;Acc:HGNC:11803]
ENSG00000168288	29.2447	63.3154	-1.11438	6.66e-117	1.51e-115	down	MMADHC	methylmalonic aciduria and homocystinuria, cblD type [Source:HGNC Symbol;Acc:HGNC:25221]
ENSG00000154814	3.34493	7.25426	-1.11685	6.03e-22	3.4e-21	down	OXNAD1	oxidoreductase NAD binding domain containing 1 [Source:HGNC Symbol;Acc:HGNC:25128]
ENSG00000112763	7.76794	16.8586	-1.11788	4.49e-58	5.32e-57	down	BTN2A1	butyrophilin subfamily 2 member A1 [Source:HGNC Symbol;Acc:HGNC:1136]
ENSG00000119599	3.03689	6.59151	-1.11802	9.93e-36	8.04e-35	down	DCAF4	DDB1 and CUL4 associated factor 4 [Source:HGNC Symbol;Acc:HGNC:20229]
ENSG00000106683	6.19477	13.4531	-1.11882	1.24e-53	1.37e-52	down	LIMK1	LIM domain kinase 1 [Source:HGNC Symbol;Acc:HGNC:6613]
ENSG00000154889	5.22243	11.3483	-1.11968	6.71e-17	3.22e-16	down	MPPE1	metallophosphoesterase 1 [Source:HGNC Symbol;Acc:HGNC:15988]
ENSG00000278259	29.6463	64.4319	-1.11992	2.87e-66	3.83e-65	down	MYO19	myosin XIX [Source:HGNC Symbol;Acc:HGNC:26234]
ENSG00000122882	7.69571	16.7302	-1.12033	2.95e-50	3.11e-49	down	ECD	ecdysoneless cell cycle regulator [Source:HGNC Symbol;Acc:HGNC:17029]
ENSG00000187566	3.00259	6.5298	-1.12083	2.26e-17	1.1e-16	down	NHLRC1	NHL repeat containing E3 ubiquitin protein ligase 1 [Source:HGNC Symbol;Acc:HGNC:21576]
ENSG00000132589	9.29724	20.2199	-1.1209	2e-79	3.16e-78	down	FLOT2	flotillin 2 [Source:HGNC Symbol;Acc:HGNC:3758]
ENSG00000167110	19.9857	43.4756	-1.12124	4.1e-08	1.29e-07	down	GOLGA2	golgin A2 [Source:HGNC Symbol;Acc:HGNC:4425]
ENSG00000142892	4.83296	10.5178	-1.12185	1.01e-49	1.06e-48	down	PIGK	phosphatidylinositol glycan anchor biosynthesis class K [Source:HGNC Symbol;Acc:HGNC:8965]
ENSG00000160392	3.37206	7.34792	-1.12371	1.29e-09	4.45e-09	down	C19orf47	chromosome 19 open reading frame 47 [Source:HGNC Symbol;Acc:HGNC:26723]
ENSG00000092020	4.8849	10.6452	-1.1238	7.14e-17	3.42e-16	down	PPP2R3C	protein phosphatase 2 regulatory subunit B''gamma [Source:HGNC Symbol;Acc:HGNC:17485]
ENSG00000021826	157.588	343.57	-1.12445	0	0	down	CPS1	carbamoyl-phosphate synthase 1 [Source:HGNC Symbol;Acc:HGNC:2323]
ENSG00000002549	16.2973	35.5342	-1.12457	4.43e-102	8.94e-101	down	LAP3	leucine aminopeptidase 3 [Source:HGNC Symbol;Acc:HGNC:18449]
ENSG00000150753	97.5903	212.791	-1.12463	8.88e-201	3.49e-199	down	CCT5	chaperonin containing TCP1 subunit 5 [Source:HGNC Symbol;Acc:HGNC:1618]
ENSG00000172062	4.48514	9.78224	-1.12501	1.98e-19	1.04e-18	down	SMN1	survival of motor neuron 1, telomeric [Source:HGNC Symbol;Acc:HGNC:11117]
ENSG00000169398	7.57562	16.5264	-1.12534	1.71e-50	1.82e-49	down	PTK2	protein tyrosine kinase 2 [Source:HGNC Symbol;Acc:HGNC:9611]
ENSG00000044446	49.1527	107.255	-1.1257	7.55e-225	3.37e-223	down	PHKA2	phosphorylase kinase regulatory subunit alpha 2 [Source:HGNC Symbol;Acc:HGNC:8926]
ENSG00000197930	20.5987	44.9741	-1.12654	2.03e-230	9.37e-229	down	ERO1A	endoplasmic reticulum oxidoreductase 1 alpha [Source:HGNC Symbol;Acc:HGNC:13280]
ENSG00000106992	17.4837	38.1748	-1.12661	6.06e-16	2.82e-15	down	AK1	adenylate kinase 1 [Source:HGNC Symbol;Acc:HGNC:361]
ENSG00000122515	14.2708	31.1727	-1.12722	7.91e-286	4.77e-284	down	ZMIZ2	zinc finger MIZ-type containing 2 [Source:HGNC Symbol;Acc:HGNC:22229]
ENSG00000171314	89.3953	195.596	-1.1296	0	0	down	PGAM1	phosphoglycerate mutase 1 [Source:HGNC Symbol;Acc:HGNC:8888]
ENSG00000153827	6.23818	13.6506	-1.12976	3.96e-53	4.37e-52	down	TRIP12	thyroid hormone receptor interactor 12 [Source:HGNC Symbol;Acc:HGNC:12306]
ENSG00000197771	6.00594	13.1446	-1.13001	8.83e-67	1.19e-65	down	MCMBP	minichromosome maintenance complex binding protein [Source:HGNC Symbol;Acc:HGNC:25782]
ENSG00000104763	46.398	101.552	-1.13008	8.54e-30	5.97e-29	down	ASAH1	N-acylsphingosine amidohydrolase 1 [Source:HGNC Symbol;Acc:HGNC:735]
ENSG00000138207	571.634	1251.23	-1.13018	0	0	down	RBP4	retinol binding protein 4 [Source:HGNC Symbol;Acc:HGNC:9922]
ENSG00000173145	2.42038	5.29819	-1.13027	2.08e-21	1.16e-20	down	NOC3L	NOC3 like DNA replication regulator [Source:HGNC Symbol;Acc:HGNC:24034]
ENSG00000138386	2.94899	6.45597	-1.13041	3.55e-20	1.9e-19	down	NAB1	NGFI-A binding protein 1 [Source:HGNC Symbol;Acc:HGNC:7626]
ENSG00000170917	3.39098	7.42571	-1.13083	2.49e-11	9.49e-11	down	NUDT6	nudix hydrolase 6 [Source:HGNC Symbol;Acc:HGNC:8053]
ENSG00000117505	3.48749	7.65111	-1.13348	5.04e-66	6.7e-65	down	DR1	down-regulator of transcription 1 [Source:HGNC Symbol;Acc:HGNC:3017]
ENSG00000170540	13.1285	28.8068	-1.13371	1.34e-76	2.04e-75	down	ARL6IP1	ADP ribosylation factor like GTPase 6 interacting protein 1 [Source:HGNC Symbol;Acc:HGNC:697]
ENSG00000196975	46.0888	101.144	-1.13392	1.07e-209	4.41e-208	down	ANXA4	annexin A4 [Source:HGNC Symbol;Acc:HGNC:542]
ENSG00000128242	7.50729	16.4789	-1.13425	5.29e-24	3.19e-23	down	GAL3ST1	galactose-3-O-sulfotransferase 1 [Source:HGNC Symbol;Acc:HGNC:24240]
ENSG00000138050	3.88386	8.52795	-1.13471	9.53e-21	5.19e-20	down	THUMPD2	THUMP domain containing 2 [Source:HGNC Symbol;Acc:HGNC:14890]
ENSG00000082212	2.60502	5.72312	-1.13551	1.83e-29	1.27e-28	down	ME2	malic enzyme 2 [Source:HGNC Symbol;Acc:HGNC:6984]
ENSG00000118985	7.84152	17.2309	-1.13579	5.28e-121	1.24e-119	down	ELL2	elongation factor for RNA polymerase II 2 [Source:HGNC Symbol;Acc:HGNC:17064]
ENSG00000134107	23.5258	51.7148	-1.13633	3.23e-201	1.28e-199	down	BHLHE40	basic helix-loop-helix family member e40 [Source:HGNC Symbol;Acc:HGNC:1046]
ENSG00000107938	2.91777	6.4164	-1.1369	7.09e-16	3.28e-15	down	EDRF1	erythroid differentiation regulatory factor 1 [Source:HGNC Symbol;Acc:HGNC:24640]
ENSG00000100883	10.9767	24.1475	-1.13743	1.22e-41	1.11e-40	down	SRP54	signal recognition particle 54 [Source:HGNC Symbol;Acc:HGNC:11301]
ENSG00000115271	3.83537	8.4411	-1.13806	7.67e-12	3e-11	down	GCA	grancalcin [Source:HGNC Symbol;Acc:HGNC:15990]
ENSG00000147121	4.86058	10.7111	-1.13991	4.31e-12	1.71e-11	down	KRBOX4	KRAB box domain containing 4 [Source:HGNC Symbol;Acc:HGNC:26007]
ENSG00000066248	7.41528	16.3418	-1.14	3.9e-51	4.19e-50	down	NGEF	neuronal guanine nucleotide exchange factor [Source:HGNC Symbol;Acc:HGNC:7807]
ENSG00000102858	4.19145	9.23979	-1.14041	3.28e-39	2.85e-38	down	MGRN1	mahogunin ring finger 1 [Source:HGNC Symbol;Acc:HGNC:20254]
ENSG00000159592	16.3647	36.1044	-1.14158	3.27e-33	2.49e-32	down	GPBP1L1	GC-rich promoter binding protein 1 like 1 [Source:HGNC Symbol;Acc:HGNC:28843]
ENSG00000116977	8.60458	18.9915	-1.14218	3.18e-139	8.77e-138	down	LGALS8	galectin 8 [Source:HGNC Symbol;Acc:HGNC:6569]
ENSG00000137210	28.2274	62.3049	-1.14225	5.01e-66	6.67e-65	down	TMEM14B	transmembrane protein 14B [Source:HGNC Symbol;Acc:HGNC:21384]
ENSG00000169908	312.049	689.416	-1.1436	0	0	down	TM4SF1	transmembrane 4 L six family member 1 [Source:HGNC Symbol;Acc:HGNC:11853]
ENSG00000132405	7.55419	16.6915	-1.14377	1.96e-67	2.65e-66	down	TBC1D14	TBC1 domain family member 14 [Source:HGNC Symbol;Acc:HGNC:29246]
ENSG00000124216	6.59466	14.5781	-1.14444	3.04e-29	2.1e-28	down	SNAI1	snail family transcriptional repressor 1 [Source:HGNC Symbol;Acc:HGNC:11128]
ENSG00000152465	3.08232	6.81708	-1.14514	2.25e-12	8.99e-12	down	NMT2	N-myristoyltransferase 2 [Source:HGNC Symbol;Acc:HGNC:7858]
ENSG00000162972	9.94717	22.0139	-1.14605	2.34e-42	2.15e-41	down	MAIP1	matrix AAA peptidase interacting protein 1 [Source:HGNC Symbol;Acc:HGNC:26198]
ENSG00000179041	42.7053	94.5223	-1.14624	1.3e-181	4.56e-180	down	RRS1	ribosome biogenesis regulator homolog [Source:HGNC Symbol;Acc:HGNC:17083]
ENSG00000115761	4.19597	9.29221	-1.14702	1.15e-31	8.43e-31	down	NOL10	nucleolar protein 10 [Source:HGNC Symbol;Acc:HGNC:25862]
ENSG00000138835	2.96297	6.56283	-1.14727	9.53e-24	5.71e-23	down	RGS3	regulator of G protein signaling 3 [Source:HGNC Symbol;Acc:HGNC:9999]
ENSG00000109686	2.29624	5.08698	-1.14754	1.38e-47	1.39e-46	down	SH3D19	SH3 domain containing 19 [Source:HGNC Symbol;Acc:HGNC:30418]
ENSG00000074276	5.97944	13.2515	-1.14807	7.94e-88	1.38e-86	down	CDHR2	cadherin related family member 2 [Source:HGNC Symbol;Acc:HGNC:18231]
ENSG00000116237	15.63	34.6504	-1.14855	1.3e-226	5.88e-225	down	ICMT	isoprenylcysteine carboxyl methyltransferase [Source:HGNC Symbol;Acc:HGNC:5350]
ENSG00000156256	6.44336	14.2848	-1.1486	5.55e-35	4.43e-34	down	USP16	ubiquitin specific peptidase 16 [Source:HGNC Symbol;Acc:HGNC:12614]
ENSG00000115419	2.37896	5.27421	-1.14863	4.95e-11	1.86e-10	down	GLS	glutaminase [Source:HGNC Symbol;Acc:HGNC:4331]
ENSG00000116704	3.65159	8.09832	-1.1491	9.64e-58	1.14e-56	down	SLC35D1	solute carrier family 35 member D1 [Source:HGNC Symbol;Acc:HGNC:20800]
ENSG00000125753	21.0269	46.6387	-1.14929	2.07e-99	4.06e-98	down	VASP	vasodilator-stimulated phosphoprotein [Source:HGNC Symbol;Acc:HGNC:12652]
ENSG00000204444	204.95	454.621	-1.14939	0	0	down	APOM	apolipoprotein M [Source:HGNC Symbol;Acc:HGNC:13916]
ENSG00000111252	3.4654	7.68819	-1.14962	1.3e-42	1.2e-41	down	SH2B3	SH2B adaptor protein 3 [Source:HGNC Symbol;Acc:HGNC:29605]
ENSG00000108588	10.1562	22.5405	-1.15016	2.94e-76	4.43e-75	down	CCDC47	coiled-coil domain containing 47 [Source:HGNC Symbol;Acc:HGNC:24856]
ENSG00000101076	5.14538	11.421	-1.15034	3.59e-27	2.36e-26	down	HNF4A	hepatocyte nuclear factor 4 alpha [Source:HGNC Symbol;Acc:HGNC:5024]
ENSG00000112855	6.74003	14.9611	-1.15039	6.27e-38	5.29e-37	down	HARS2	histidyl-tRNA synthetase 2, mitochondrial [Source:HGNC Symbol;Acc:HGNC:4817]
ENSG00000198814	9.84355	21.8613	-1.15113	2.44e-88	4.29e-87	down	GK	glycerol kinase [Source:HGNC Symbol;Acc:HGNC:4289]
ENSG00000142396	18.8424	41.8503	-1.15126	1.16e-33	8.93e-33	down	AC020915.1	-
ENSG00000120738	33.7174	74.906	-1.15159	4.16e-266	2.26e-264	down	EGR1	early growth response 1 [Source:HGNC Symbol;Acc:HGNC:3238]
ENSG00000005001	4.65765	10.3499	-1.15194	1.25e-12	5.04e-12	down	PRSS22	protease, serine 22 [Source:HGNC Symbol;Acc:HGNC:14368]
ENSG00000240370	4.45056	9.89212	-1.15229	4.51e-09	1.52e-08	down	RPL13P5	ribosomal protein L13 pseudogene 5 [Source:HGNC Symbol;Acc:HGNC:30363]
ENSG00000055147	2.28993	5.09006	-1.15238	3.66e-18	1.84e-17	down	FAM114A2	family with sequence similarity 114 member A2 [Source:HGNC Symbol;Acc:HGNC:1333]
ENSG00000170473	36.543	81.2492	-1.15276	2.36e-78	3.67e-77	down	PYM1	PYM homolog 1, exon junction complex associated factor [Source:HGNC Symbol;Acc:HGNC:30258]
ENSG00000119522	21.6185	48.0721	-1.15293	4.35e-10	1.55e-09	down	DENND1A	DENN domain containing 1A [Source:HGNC Symbol;Acc:HGNC:29324]
ENSG00000223975	23.1617	51.5201	-1.15339	5.85e-18	2.92e-17	down	AP001048.1	-
ENSG00000071051	5.47713	12.1875	-1.15391	3.65e-44	3.46e-43	down	NCK2	NCK adaptor protein 2 [Source:HGNC Symbol;Acc:HGNC:7665]
ENSG00000099814	3.55999	7.92326	-1.15422	8.36e-45	8.01e-44	down	CEP170B	centrosomal protein 170B [Source:HGNC Symbol;Acc:HGNC:20362]
ENSG00000146112	4.49415	10.0052	-1.15464	6.9e-59	8.27e-58	down	PPP1R18	protein phosphatase 1 regulatory subunit 18 [Source:HGNC Symbol;Acc:HGNC:29413]
ENSG00000168917	3.89712	8.67796	-1.15495	3.92e-22	2.23e-21	down	SLC35G2	solute carrier family 35 member G2 [Source:HGNC Symbol;Acc:HGNC:28480]
ENSG00000023228	4.801	10.6917	-1.15508	8.29e-70	1.16e-68	down	NDUFS1	NADH:ubiquinone oxidoreductase core subunit S1 [Source:HGNC Symbol;Acc:HGNC:7707]
ENSG00000180758	8.51955	18.9763	-1.15535	5.43e-104	1.12e-102	down	GPR157	G protein-coupled receptor 157 [Source:HGNC Symbol;Acc:HGNC:23687]
ENSG00000140455	12.9081	28.7615	-1.15586	8.49e-82	1.37e-80	down	USP3	ubiquitin specific peptidase 3 [Source:HGNC Symbol;Acc:HGNC:12626]
ENSG00000146859	5.62332	12.5334	-1.15628	3.81e-30	2.7e-29	down	TMEM140	transmembrane protein 140 [Source:HGNC Symbol;Acc:HGNC:21870]
ENSG00000023697	4.76917	10.6331	-1.15676	1.27e-36	1.04e-35	down	DERA	deoxyribose-phosphate aldolase [Source:HGNC Symbol;Acc:HGNC:24269]
ENSG00000155380	3.81992	8.5184	-1.15704	1.42e-50	1.51e-49	down	SLC16A1	solute carrier family 16 member 1 [Source:HGNC Symbol;Acc:HGNC:10922]
ENSG00000244405	5.10285	11.3803	-1.15716	1.59e-18	8.1e-18	down	ETV5	ETS variant 5 [Source:HGNC Symbol;Acc:HGNC:3494]
ENSG00000159079	30.3473	67.697	-1.15753	2.84e-110	6.16e-109	down	C21orf59	chromosome 21 open reading frame 59 [Source:HGNC Symbol;Acc:HGNC:1301]
ENSG00000111011	4.22708	9.43395	-1.1582	6.68e-14	2.87e-13	down	RSRC2	arginine and serine rich coiled-coil 2 [Source:HGNC Symbol;Acc:HGNC:30559]
ENSG00000183891	6.49332	14.4996	-1.15899	7.06e-15	3.15e-14	down	TTC32	tetratricopeptide repeat domain 32 [Source:HGNC Symbol;Acc:HGNC:32954]
ENSG00000119408	6.23048	13.9174	-1.15948	4.1e-28	2.75e-27	down	NEK6	NIMA related kinase 6 [Source:HGNC Symbol;Acc:HGNC:7749]
ENSG00000198157	5.11338	11.4256	-1.15992	1.03e-11	3.99e-11	down	HMGN5	high mobility group nucleosome binding domain 5 [Source:HGNC Symbol;Acc:HGNC:8013]
ENSG00000198231	3.24906	7.26577	-1.16109	2.72e-25	1.7e-24	down	DDX42	DEAD-box helicase 42 [Source:HGNC Symbol;Acc:HGNC:18676]
ENSG00000120158	2.96952	6.64177	-1.16134	1.72e-11	6.63e-11	down	RCL1	RNA terminal phosphate cyclase like 1 [Source:HGNC Symbol;Acc:HGNC:17687]
ENSG00000089685	7.39002	16.5338	-1.16177	1.27e-45	1.24e-44	down	BIRC5	baculoviral IAP repeat containing 5 [Source:HGNC Symbol;Acc:HGNC:593]
ENSG00000169564	127.191	284.795	-1.16293	0	0	down	PCBP1	poly(rC) binding protein 1 [Source:HGNC Symbol;Acc:HGNC:8647]
ENSG00000011347	4.54554	10.1802	-1.16324	9.93e-56	1.14e-54	down	SYT7	synaptotagmin 7 [Source:HGNC Symbol;Acc:HGNC:11514]
ENSG00000206149	4.74543	10.6309	-1.16365	1.76e-41	1.59e-40	down	HERC2P9	hect domain and RLD 2 pseudogene 9 [Source:HGNC Symbol;Acc:HGNC:30495]
ENSG00000113273	4.85526	10.878	-1.1638	2.67e-17	1.3e-16	down	ARSB	arylsulfatase B [Source:HGNC Symbol;Acc:HGNC:714]
ENSG00000106052	15.2469	34.161	-1.16383	1.57e-81	2.54e-80	down	TAX1BP1	Tax1 binding protein 1 [Source:HGNC Symbol;Acc:HGNC:11575]
ENSG00000140688	7.48008	16.7811	-1.16571	3.25e-45	3.13e-44	down	C16orf58	chromosome 16 open reading frame 58 [Source:HGNC Symbol;Acc:HGNC:25848]
ENSG00000136932	3.6056	8.09816	-1.16736	0.0273382	0.0454335	down	TRMO	tRNA methyltransferase O [Source:HGNC Symbol;Acc:HGNC:30967]
ENSG00000173727	10.4739	23.5263	-1.16748	1.71e-24	1.04e-23	down	AP000769.1	-
ENSG00000139835	35.8855	80.6418	-1.16813	1.3e-128	3.25e-127	down	GRTP1	growth hormone regulated TBC protein 1 [Source:HGNC Symbol;Acc:HGNC:20310]
ENSG00000101811	15.1093	33.9649	-1.16861	8.14e-78	1.26e-76	down	CSTF2	cleavage stimulation factor subunit 2 [Source:HGNC Symbol;Acc:HGNC:2484]
ENSG00000114302	2.93803	6.60665	-1.16907	2.98e-35	2.39e-34	down	PRKAR2A	protein kinase cAMP-dependent type II regulatory subunit alpha [Source:HGNC Symbol;Acc:HGNC:9391]
ENSG00000270919	3.12851	7.03774	-1.16964	7.61e-06	2.03e-05	down	AC108451.2	-
ENSG00000221500	5.88153	13.2311	-1.16967	0.0238441	0.0405851	down	SNORD100	small nucleolar RNA, C/D box 100 [Source:HGNC Symbol;Acc:HGNC:32763]
ENSG00000078699	2.62213	5.90911	-1.1722	1.65e-30	1.18e-29	down	CBFA2T2	CBFA2/RUNX1 translocation partner 2 [Source:HGNC Symbol;Acc:HGNC:1536]
ENSG00000188536	15.9622	35.985	-1.17274	8.26e-27	5.37e-26	down	HBA2	hemoglobin subunit alpha 2 [Source:HGNC Symbol;Acc:HGNC:4824]
ENSG00000102572	4.67826	10.5468	-1.17276	8.37e-96	1.58e-94	down	STK24	serine/threonine kinase 24 [Source:HGNC Symbol;Acc:HGNC:11403]
ENSG00000111605	6.39017	14.4066	-1.1728	9.15e-65	1.19e-63	down	CPSF6	cleavage and polyadenylation specific factor 6 [Source:HGNC Symbol;Acc:HGNC:13871]
ENSG00000138385	49.2343	111.057	-1.17356	4.18e-138	1.14e-136	down	SSB	Sjogren syndrome antigen B [Source:HGNC Symbol;Acc:HGNC:11316]
ENSG00000198860	7.39084	16.6746	-1.17385	1.05e-40	9.33e-40	down	TSEN15	tRNA splicing endonuclease subunit 15 [Source:HGNC Symbol;Acc:HGNC:16791]
ENSG00000177426	41.9789	94.7611	-1.17463	3.2e-69	4.44e-68	down	TGIF1	TGFB induced factor homeobox 1 [Source:HGNC Symbol;Acc:HGNC:11776]
ENSG00000165118	4.09537	9.24595	-1.17483	4.8e-39	4.14e-38	down	C9orf64	chromosome 9 open reading frame 64 [Source:HGNC Symbol;Acc:HGNC:28144]
ENSG00000184502	5.08484	11.4813	-1.17501	9.81e-08	3.02e-07	down	GAST	gastrin [Source:HGNC Symbol;Acc:HGNC:4164]
ENSG00000103769	31.9814	72.2214	-1.17519	0	0	down	RAB11A	RAB11A, member RAS oncogene family [Source:HGNC Symbol;Acc:HGNC:9760]
ENSG00000187193	32.5096	73.4191	-1.17529	4.59e-39	3.96e-38	down	MT1X	metallothionein 1X [Source:HGNC Symbol;Acc:HGNC:7405]
ENSG00000126216	4.30472	9.72558	-1.17586	2.3e-29	1.59e-28	down	TUBGCP3	tubulin gamma complex associated protein 3 [Source:HGNC Symbol;Acc:HGNC:18598]
ENSG00000237094	2.41468	5.46139	-1.17744	8.93e-05	0.000217103	down	AL732372.3	-
ENSG00000170175	6.50376	14.711	-1.17755	3.97e-11	1.5e-10	down	CHRNB1	cholinergic receptor nicotinic beta 1 subunit [Source:HGNC Symbol;Acc:HGNC:1961]
ENSG00000271982	22.4652	50.816	-1.17759	2.76e-05	7.04e-05	down	SNORD58B	small nucleolar RNA, C/D box 58B [Source:HGNC Symbol;Acc:HGNC:10209]
ENSG00000110025	5.08065	11.4945	-1.17786	1.06e-16	5.07e-16	down	SNX15	sorting nexin 15 [Source:HGNC Symbol;Acc:HGNC:14978]
ENSG00000136888	34.884	78.9615	-1.17858	1.18e-101	2.38e-100	down	ATP6V1G1	ATPase H+ transporting V1 subunit G1 [Source:HGNC Symbol;Acc:HGNC:864]
ENSG00000169174	44.5925	100.956	-1.17885	0	0	down	PCSK9	proprotein convertase subtilisin/kexin type 9 [Source:HGNC Symbol;Acc:HGNC:20001]
ENSG00000122912	2.42749	5.49575	-1.17885	0.000299764	0.000689134	down	SLC25A16	solute carrier family 25 member 16 [Source:HGNC Symbol;Acc:HGNC:10986]
ENSG00000073111	8.30179	18.796	-1.17893	2.14e-76	3.24e-75	down	MCM2	minichromosome maintenance complex component 2 [Source:HGNC Symbol;Acc:HGNC:6944]
ENSG00000160007	2.8388	6.42746	-1.17897	1.72e-69	2.4e-68	down	ARHGAP35	Rho GTPase activating protein 35 [Source:HGNC Symbol;Acc:HGNC:4591]
ENSG00000023287	2.91418	6.60198	-1.17981	1.19e-35	9.62e-35	down	RB1CC1	RB1 inducible coiled-coil 1 [Source:HGNC Symbol;Acc:HGNC:15574]
ENSG00000168175	5.39601	12.2316	-1.18065	5.12e-63	6.51e-62	down	MAPK1IP1L	mitogen-activated protein kinase 1 interacting protein 1 like [Source:HGNC Symbol;Acc:HGNC:19840]
ENSG00000075218	6.26451	14.2044	-1.18107	1.7e-31	1.24e-30	down	GTSE1	G2 and S-phase expressed 1 [Source:HGNC Symbol;Acc:HGNC:13698]
ENSG00000107164	4.35977	9.89453	-1.18238	1.4e-30	1e-29	down	FUBP3	far upstream element binding protein 3 [Source:HGNC Symbol;Acc:HGNC:4005]
ENSG00000172239	9.29045	21.0907	-1.18279	2.53e-38	2.16e-37	down	PAIP1	poly(A) binding protein interacting protein 1 [Source:HGNC Symbol;Acc:HGNC:16945]
ENSG00000145819	3.76902	8.55819	-1.18311	3.79e-36	3.08e-35	down	ARHGAP26	Rho GTPase activating protein 26 [Source:HGNC Symbol;Acc:HGNC:17073]
ENSG00000062598	5.15761	11.7178	-1.18393	2.43e-38	2.07e-37	down	ELMO2	engulfment and cell motility 2 [Source:HGNC Symbol;Acc:HGNC:17233]
ENSG00000238917	3.12668	7.11154	-1.18553	0.0166277	0.0293355	down	SNORD10	small nucleolar RNA, C/D box 10 [Source:HGNC Symbol;Acc:HGNC:32706]
ENSG00000109929	3.21254	7.30746	-1.18566	1.04e-27	6.95e-27	down	SC5D	sterol-C5-desaturase [Source:HGNC Symbol;Acc:HGNC:10547]
ENSG00000167695	5.18786	11.8088	-1.18665	4.31e-39	3.72e-38	down	FAM57A	family with sequence similarity 57 member A [Source:HGNC Symbol;Acc:HGNC:29646]
ENSG00000104064	5.80689	13.2187	-1.18675	4.1e-10	1.46e-09	down	GABPB1	GA binding protein transcription factor beta subunit 1 [Source:HGNC Symbol;Acc:HGNC:4074]
ENSG00000087266	3.83175	8.72335	-1.18688	2.03e-33	1.55e-32	down	SH3BP2	SH3 domain binding protein 2 [Source:HGNC Symbol;Acc:HGNC:10825]
ENSG00000119285	3.01077	6.85505	-1.18704	2e-61	2.48e-60	down	HEATR1	HEAT repeat containing 1 [Source:HGNC Symbol;Acc:HGNC:25517]
ENSG00000111615	2.19807	5.00549	-1.18727	2.68e-19	1.4e-18	down	KRR1	KRR1, small subunit processome component homolog [Source:HGNC Symbol;Acc:HGNC:5176]
ENSG00000122545	6.25853	14.2556	-1.18763	2.97e-35	2.38e-34	down	7-Sep	septin 7 [Source:HGNC Symbol;Acc:HGNC:1717]
ENSG00000198890	4.56335	10.3983	-1.18818	3.49e-34	2.73e-33	down	PRMT6	protein arginine methyltransferase 6 [Source:HGNC Symbol;Acc:HGNC:18241]
ENSG00000186501	14.085	32.1121	-1.18896	8.74e-59	1.05e-57	down	TMEM222	transmembrane protein 222 [Source:HGNC Symbol;Acc:HGNC:25363]
ENSG00000165828	30.8231	70.288	-1.18927	7.16e-68	9.75e-67	down	PRAP1	proline rich acidic protein 1 [Source:HGNC Symbol;Acc:HGNC:23304]
ENSG00000116750	9.13175	20.825	-1.18935	7.27e-43	6.75e-42	down	UCHL5	ubiquitin C-terminal hydrolase L5 [Source:HGNC Symbol;Acc:HGNC:19678]
ENSG00000158457	16.2248	37.016	-1.18994	2.6e-109	5.63e-108	down	TSPAN33	tetraspanin 33 [Source:HGNC Symbol;Acc:HGNC:28743]
ENSG00000169756	3.88436	8.86245	-1.19003	4.21e-44	3.99e-43	down	LIMS1	LIM zinc finger domain containing 1 [Source:HGNC Symbol;Acc:HGNC:6616]
ENSG00000277194	4.63516	10.5828	-1.19102	0.00661774	0.0125409	down	SNORD22	small nucleolar RNA, C/D box 22 [Source:HGNC Symbol;Acc:HGNC:10145]
ENSG00000120832	2.34929	5.36449	-1.19121	5.51e-09	1.84e-08	down	MTERF2	mitochondrial transcription termination factor 2 [Source:HGNC Symbol;Acc:HGNC:30779]
ENSG00000158483	6.50691	14.8636	-1.19174	2.47e-34	1.94e-33	down	FAM86C1	family with sequence similarity 86 member C1 [Source:HGNC Symbol;Acc:HGNC:25561]
ENSG00000232445	2.86694	6.55376	-1.19281	5.25e-07	1.53e-06	down	AC006329.1	-
ENSG00000124535	20.8456	47.6583	-1.19299	1.76e-108	3.78e-107	down	WRNIP1	Werner helicase interacting protein 1 [Source:HGNC Symbol;Acc:HGNC:20876]
ENSG00000162923	5.4044	12.362	-1.19371	5.59e-145	1.57e-143	down	WDR26	WD repeat domain 26 [Source:HGNC Symbol;Acc:HGNC:21208]
ENSG00000100697	2.59474	5.93608	-1.19392	0.00410192	0.00805303	down	DICER1	dicer 1, ribonuclease III [Source:HGNC Symbol;Acc:HGNC:17098]
ENSG00000163660	8.03438	18.3891	-1.19459	3.24e-15	1.46e-14	down	CCNL1	cyclin L1 [Source:HGNC Symbol;Acc:HGNC:20569]
ENSG00000179010	17.5721	40.2281	-1.19492	5.38e-99	1.05e-97	down	MRFAP1	Morf4 family associated protein 1 [Source:HGNC Symbol;Acc:HGNC:24549]
ENSG00000104738	10.9642	25.1092	-1.19542	1.78e-276	1.02e-274	down	MCM4	minichromosome maintenance complex component 4 [Source:HGNC Symbol;Acc:HGNC:6947]
ENSG00000110911	13.0726	29.9385	-1.19546	1.7e-107	3.62e-106	down	SLC11A2	solute carrier family 11 member 2 [Source:HGNC Symbol;Acc:HGNC:10908]
ENSG00000185189	2.87029	6.57651	-1.19613	5.63e-26	3.58e-25	down	NRBP2	nuclear receptor binding protein 2 [Source:HGNC Symbol;Acc:HGNC:19339]
ENSG00000171174	4.19259	9.61508	-1.19746	4.27e-22	2.42e-21	down	RBKS	ribokinase [Source:HGNC Symbol;Acc:HGNC:30325]
ENSG00000177728	15.4003	35.3301	-1.19794	0	0	down	TMEM94	transmembrane protein 94 [Source:HGNC Symbol;Acc:HGNC:28983]
ENSG00000135801	3.66281	8.40542	-1.19837	1.07e-33	8.26e-33	down	TAF5L	TATA-box binding protein associated factor 5 like [Source:HGNC Symbol;Acc:HGNC:17304]
ENSG00000171346	5.30066	12.1658	-1.19859	1.07e-36	8.77e-36	down	KRT15	keratin 15 [Source:HGNC Symbol;Acc:HGNC:6421]
ENSG00000115414	38.0853	87.4757	-1.19965	0	0	down	FN1	fibronectin 1 [Source:HGNC Symbol;Acc:HGNC:3778]
ENSG00000059804	7.84466	18.0226	-1.20002	7.5e-34	5.8e-33	down	SLC2A3	solute carrier family 2 member 3 [Source:HGNC Symbol;Acc:HGNC:11007]
ENSG00000265393	6.10254	14.0243	-1.20044	3.05e-07	9.09e-07	down	AC084125.4	-
ENSG00000131981	123.163	283.112	-1.2008	0	0	down	LGALS3	galectin 3 [Source:HGNC Symbol;Acc:HGNC:6563]
ENSG00000260280	7.53916	17.3303	-1.20082	3.37e-53	3.72e-52	down	SLX1B-SULT1A4	SLX1B-SULT1A4 readthrough (NMD candidate) [Source:HGNC Symbol;Acc:HGNC:48353]
ENSG00000169714	34.3022	78.8767	-1.2013	1.22e-162	3.79e-161	down	CNBP	CCHC-type zinc finger nucleic acid binding protein [Source:HGNC Symbol;Acc:HGNC:13164]
ENSG00000020426	5.07064	11.6628	-1.20167	0.00338475	0.00675616	down	MNAT1	MNAT1, CDK activating kinase assembly factor [Source:HGNC Symbol;Acc:HGNC:7181]
ENSG00000198959	66.0993	152.084	-1.20216	0	0	down	TGM2	transglutaminase 2 [Source:HGNC Symbol;Acc:HGNC:11778]
ENSG00000111647	2.50647	5.77215	-1.20345	1.2e-12	4.84e-12	down	UHRF1BP1L	UHRF1 binding protein 1 like [Source:HGNC Symbol;Acc:HGNC:29102]
ENSG00000181938	2.22373	5.12191	-1.2037	9.29e-16	4.29e-15	down	GINS3	GINS complex subunit 3 [Source:HGNC Symbol;Acc:HGNC:25851]
ENSG00000108582	8.81118	20.3017	-1.20419	0	0	down	CPD	carboxypeptidase D [Source:HGNC Symbol;Acc:HGNC:2301]
ENSG00000117791	3.34836	7.7152	-1.20425	4.24e-07	1.25e-06	down	2-Mar	mitochondrial amidoxime reducing component 2 [Source:HGNC Symbol;Acc:HGNC:26064]
ENSG00000213214	3.00493	6.92635	-1.20477	3.37e-22	1.92e-21	down	ARHGEF35	Rho guanine nucleotide exchange factor 35 [Source:HGNC Symbol;Acc:HGNC:33846]
ENSG00000061676	3.13246	7.22986	-1.20667	1.25e-58	1.49e-57	down	NCKAP1	NCK associated protein 1 [Source:HGNC Symbol;Acc:HGNC:7666]
ENSG00000225648	3.81171	8.80401	-1.20772	1.02e-09	3.56e-09	down	SBDSP1	SBDS, ribosome assembly guanine nucleotide exchange factor pseudogene 1 [Source:HGNC Symbol;Acc:HGNC:21646]
ENSG00000104320	2.1886	5.07374	-1.21304	1.52e-33	1.17e-32	down	NBN	nibrin [Source:HGNC Symbol;Acc:HGNC:7652]
ENSG00000136273	3.79689	8.80309	-1.21319	1.94e-13	8.14e-13	down	HUS1	HUS1 checkpoint clamp component [Source:HGNC Symbol;Acc:HGNC:5309]
ENSG00000147536	2.85453	6.623	-1.21423	2.62e-128	6.54e-127	down	GINS4	GINS complex subunit 4 [Source:HGNC Symbol;Acc:HGNC:28226]
ENSG00000142627	10.8114	25.087	-1.21438	2.34e-100	4.63e-99	down	EPHA2	EPH receptor A2 [Source:HGNC Symbol;Acc:HGNC:3386]
ENSG00000100528	8.72738	20.2523	-1.21447	8.91e-80	1.41e-78	down	CNIH1	cornichon family AMPA receptor auxiliary protein 1 [Source:HGNC Symbol;Acc:HGNC:19431]
ENSG00000108424	24.2231	56.2176	-1.21464	1.16e-287	7.08e-286	down	KPNB1	karyopherin subunit beta 1 [Source:HGNC Symbol;Acc:HGNC:6400]
ENSG00000078674	22.6443	52.5648	-1.21495	1.7e-93	3.14e-92	down	PCM1	pericentriolar material 1 [Source:HGNC Symbol;Acc:HGNC:8727]
ENSG00000118777	3.85747	8.95455	-1.21497	3.94e-37	3.27e-36	down	ABCG2	ATP binding cassette subfamily G member 2 (Junior blood group) [Source:HGNC Symbol;Acc:HGNC:74]
ENSG00000171729	2.34039	5.43544	-1.21565	3.11e-13	1.29e-12	down	TMEM51	transmembrane protein 51 [Source:HGNC Symbol;Acc:HGNC:25488]
ENSG00000135521	20.2643	47.0735	-1.21598	4.18e-109	9e-108	down	LTV1	LTV1 ribosome biogenesis factor [Source:HGNC Symbol;Acc:HGNC:21173]
ENSG00000120054	11.9114	27.6741	-1.2162	1.46e-67	1.98e-66	down	CPN1	carboxypeptidase N subunit 1 [Source:HGNC Symbol;Acc:HGNC:2312]
ENSG00000109861	22.3072	51.8365	-1.21646	7.47e-116	1.69e-114	down	CTSC	cathepsin C [Source:HGNC Symbol;Acc:HGNC:2528]
ENSG00000164167	2.69488	6.26991	-1.21822	3.22e-14	1.4e-13	down	6	LSM6 homolog, U6 small nuclear RNA and mRNA degradation associated [Source:HGNC Symbol;Acc:HGNC:17017]
ENSG00000189221	5.61527	13.0774	-1.21965	1.33e-81	2.15e-80	down	MAOA	monoamine oxidase A [Source:HGNC Symbol;Acc:HGNC:6833]
ENSG00000104853	30.9655	72.1224	-1.21979	1.45e-283	8.6e-282	down	CLPTM1	CLPTM1, transmembrane protein [Source:HGNC Symbol;Acc:HGNC:2087]
ENSG00000157193	2.75568	6.42125	-1.22045	5.98e-30	4.21e-29	down	LRP8	LDL receptor related protein 8 [Source:HGNC Symbol;Acc:HGNC:6700]
ENSG00000133872	9.00826	20.9995	-1.22104	2.09e-40	1.85e-39	down	SARAF	store-operated calcium entry associated regulatory factor [Source:HGNC Symbol;Acc:HGNC:28789]
ENSG00000271303	8.38067	19.5524	-1.22221	9.22e-68	1.25e-66	down	SRXN1	sulfiredoxin 1 [Source:HGNC Symbol;Acc:HGNC:16132]
ENSG00000115806	14.3304	33.4513	-1.22299	1.47e-137	4e-136	down	GORASP2	golgi reassembly stacking protein 2 [Source:HGNC Symbol;Acc:HGNC:17500]
ENSG00000010017	4.85919	11.3448	-1.22324	8.48e-47	8.44e-46	down	RANBP9	RAN binding protein 9 [Source:HGNC Symbol;Acc:HGNC:13727]
ENSG00000104442	2.64001	6.16488	-1.22353	1.64e-24	1e-23	down	ARMC1	armadillo repeat containing 1 [Source:HGNC Symbol;Acc:HGNC:17684]
ENSG00000162813	2.73122	6.37925	-1.22384	8.37e-09	2.76e-08	down	BPNT1	3'(2'), 5'-bisphosphate nucleotidase 1 [Source:HGNC Symbol;Acc:HGNC:1096]
ENSG00000077044	3.42695	8.0053	-1.22403	2.69e-39	2.34e-38	down	DGKD	diacylglycerol kinase delta [Source:HGNC Symbol;Acc:HGNC:2851]
ENSG00000110906	4.05909	9.4838	-1.22431	9.39e-63	1.19e-61	down	KCTD10	potassium channel tetramerization domain containing 10 [Source:HGNC Symbol;Acc:HGNC:23236]
ENSG00000180210	198.31	463.338	-1.22431	0	0	down	F2	coagulation factor II, thrombin [Source:HGNC Symbol;Acc:HGNC:3535]
ENSG00000164548	9.36605	21.8951	-1.2251	5.1e-33	3.87e-32	down	TRA2A	transformer 2 alpha homolog [Source:HGNC Symbol;Acc:HGNC:16645]
ENSG00000204335	3.71657	8.69249	-1.2258	3.04e-21	1.68e-20	down	SP5	Sp5 transcription factor [Source:HGNC Symbol;Acc:HGNC:14529]
ENSG00000111142	16.1422	37.8106	-1.22795	1.18e-17	5.81e-17	down	METAP2	methionyl aminopeptidase 2 [Source:HGNC Symbol;Acc:HGNC:16672]
ENSG00000207304	5.97645	14.0031	-1.22839	0.000775592	0.00169551	down	SNORA8	small nucleolar RNA, H/ACA box 8 [Source:HGNC Symbol;Acc:HGNC:32596]
ENSG00000169567	149.911	351.536	-1.22957	0	0	down	HINT1	histidine triad nucleotide binding protein 1 [Source:HGNC Symbol;Acc:HGNC:4912]
ENSG00000215908	12.2394	28.7216	-1.23061	4.68e-76	7.03e-75	down	CROCCP2	ciliary rootlet coiled-coil, rootletin pseudogene 2 [Source:HGNC Symbol;Acc:HGNC:28170]
ENSG00000138071	7.18027	16.8524	-1.23084	8.24e-84	1.37e-82	down	ACTR2	ARP2 actin related protein 2 homolog [Source:HGNC Symbol;Acc:HGNC:169]
ENSG00000230715	9.79657	23.1047	-1.23784	1.53e-13	6.42e-13	down	AC018638.2	-
ENSG00000077713	3.86485	9.12414	-1.23928	4.95e-39	4.27e-38	down	SLC25A43	solute carrier family 25 member 43 [Source:HGNC Symbol;Acc:HGNC:30557]
ENSG00000146083	10.8053	25.5335	-1.24066	1.09e-91	1.96e-90	down	RNF44	ring finger protein 44 [Source:HGNC Symbol;Acc:HGNC:19180]
ENSG00000148110	3.18684	7.5319	-1.24089	8.89e-35	7.06e-34	down	MFSD14B	major facilitator superfamily domain containing 14B [Source:HGNC Symbol;Acc:HGNC:23376]
ENSG00000073584	18.3854	43.4538	-1.24093	5.89e-18	2.93e-17	down	SMARCE1	SWI/SNF related, matrix associated, actin dependent regulator of chromatin, subfamily e, member 1 [Source:HGNC Symbol;Acc:HGNC:11109]
ENSG00000162642	6.03865	14.2952	-1.24323	4.81e-29	3.3e-28	down	C1orf52	chromosome 1 open reading frame 52 [Source:HGNC Symbol;Acc:HGNC:24871]
ENSG00000068912	15.3902	36.5188	-1.24663	1.23e-114	2.76e-113	down	ERLEC1	endoplasmic reticulum lectin 1 [Source:HGNC Symbol;Acc:HGNC:25222]
ENSG00000108469	18.8429	44.72	-1.2469	3.13e-75	4.66e-74	down	RECQL5	RecQ like helicase 5 [Source:HGNC Symbol;Acc:HGNC:9950]
ENSG00000102710	4.98812	11.8408	-1.24719	1.22e-18	6.23e-18	down	SUPT20H	SPT20 homolog, SAGA complex component [Source:HGNC Symbol;Acc:HGNC:20596]
ENSG00000089682	3.46638	8.23424	-1.24821	5.77e-08	1.81e-07	down	RBM41	RNA binding motif protein 41 [Source:HGNC Symbol;Acc:HGNC:25617]
ENSG00000150782	6.38874	15.1976	-1.25024	2.57e-24	1.56e-23	down	IL18	interleukin 18 [Source:HGNC Symbol;Acc:HGNC:5986]
ENSG00000186001	2.7735	6.5984	-1.25041	2.59e-82	4.21e-81	down	LRCH3	leucine rich repeats and calponin homology domain containing 3 [Source:HGNC Symbol;Acc:HGNC:28637]
ENSG00000212907	719.016	1711.21	-1.25092	0	0	down	MT-ND4L	mitochondrially encoded NADH:ubiquinone oxidoreductase core subunit 4L [Source:HGNC Symbol;Acc:HGNC:7460]
ENSG00000119950	5.5569	13.234	-1.25189	1.11e-28	7.56e-28	down	MXI1	MAX interactor 1, dimerization protein [Source:HGNC Symbol;Acc:HGNC:7534]
ENSG00000152990	3.95348	9.4218	-1.25288	4.05e-39	3.5e-38	down	ADGRA3	adhesion G protein-coupled receptor A3 [Source:HGNC Symbol;Acc:HGNC:13839]
ENSG00000118454	2.42466	5.78277	-1.25398	9.41e-26	5.94e-25	down	ANKRD13C	ankyrin repeat domain 13C [Source:HGNC Symbol;Acc:HGNC:25374]
ENSG00000168970	3.52805	8.41725	-1.25448	3.68e-62	4.63e-61	down	JMJD7-PLA2G4B	JMJD7-PLA2G4B readthrough [Source:HGNC Symbol;Acc:HGNC:34449]
ENSG00000081181	14.9125	35.6428	-1.25709	2.73e-97	5.21e-96	down	ARG2	arginase 2 [Source:HGNC Symbol;Acc:HGNC:664]
ENSG00000064102	5.13218	12.2675	-1.2572	3.47e-30	2.46e-29	down	INTS13	integrator complex subunit 13 [Source:HGNC Symbol;Acc:HGNC:20174]
ENSG00000237506	15.9212	38.0746	-1.25788	8.2e-45	7.86e-44	down	RPSAP15	ribosomal protein SA pseudogene 15 [Source:HGNC Symbol;Acc:HGNC:31464]
ENSG00000000419	19.0232	45.5056	-1.25829	4.8e-66	6.4e-65	down	DPM1	dolichyl-phosphate mannosyltransferase subunit 1, catalytic [Source:HGNC Symbol;Acc:HGNC:3005]
ENSG00000158874	732.286	1753.52	-1.25978	0	0	down	APOA2	apolipoprotein A2 [Source:HGNC Symbol;Acc:HGNC:601]
ENSG00000182952	12.3909	29.6731	-1.25987	4.74e-49	4.9e-48	down	HMGN4	high mobility group nucleosomal binding domain 4 [Source:HGNC Symbol;Acc:HGNC:4989]
ENSG00000255071	3.78476	9.07151	-1.26114	2.27e-10	8.2e-10	down	SAA2-SAA4	SAA2-SAA4 readthrough [Source:HGNC Symbol;Acc:HGNC:39550]
ENSG00000116514	5.67703	13.6322	-1.26381	1.51e-37	1.26e-36	down	RNF19B	ring finger protein 19B [Source:HGNC Symbol;Acc:HGNC:26886]
ENSG00000105778	3.74094	8.99378	-1.26553	3.88e-124	9.32e-123	down	AVL9	AVL9 cell migration associated [Source:HGNC Symbol;Acc:HGNC:28994]
ENSG00000109220	2.69807	6.4912	-1.26656	1.07e-11	4.14e-11	down	CHIC2	cysteine rich hydrophobic domain 2 [Source:HGNC Symbol;Acc:HGNC:1935]
ENSG00000140839	2.73001	6.57151	-1.26732	1.46e-07	4.45e-07	down	CLEC18B	C-type lectin domain family 18 member B [Source:HGNC Symbol;Acc:HGNC:33849]
ENSG00000127526	8.48214	20.4179	-1.26734	0.000138768	0.000330823	down	SLC35E1	solute carrier family 35 member E1 [Source:HGNC Symbol;Acc:HGNC:20803]
ENSG00000166734	5.18409	12.4917	-1.26881	4.76e-65	6.23e-64	down	CASC4	cancer susceptibility 4 [Source:HGNC Symbol;Acc:HGNC:24892]
ENSG00000077380	15.5855	37.5557	-1.26883	9.98e-143	2.8e-141	down	DYNC1I2	dynein cytoplasmic 1 intermediate chain 2 [Source:HGNC Symbol;Acc:HGNC:2964]
ENSG00000138092	6.73083	16.2249	-1.26935	7.8e-16	3.61e-15	down	CENPO	centromere protein O [Source:HGNC Symbol;Acc:HGNC:28152]
ENSG00000115839	8.27248	19.9453	-1.26965	3.4e-46	3.35e-45	down	RAB3GAP1	RAB3 GTPase activating protein catalytic subunit 1 [Source:HGNC Symbol;Acc:HGNC:17063]
ENSG00000185186	31.3953	75.7754	-1.27118	1.98e-78	3.09e-77	down	LINC00313	long intergenic non-protein coding RNA 313 [Source:HGNC Symbol;Acc:HGNC:16416]
ENSG00000176890	28.8089	69.5391	-1.27131	1.08e-153	3.19e-152	down	TYMS	thymidylate synthetase [Source:HGNC Symbol;Acc:HGNC:12441]
ENSG00000182472	10.2963	24.8565	-1.2715	2.58e-30	1.83e-29	down	CAPN12	calpain 12 [Source:HGNC Symbol;Acc:HGNC:13249]
ENSG00000198728	9.57996	23.1309	-1.27173	2.84e-57	3.33e-56	down	LDB1	LIM domain binding 1 [Source:HGNC Symbol;Acc:HGNC:6532]
ENSG00000198113	6.59037	15.913	-1.27177	2.59e-90	4.62e-89	down	TOR4A	torsin family 4 member A [Source:HGNC Symbol;Acc:HGNC:25981]
ENSG00000130723	4.32791	10.4599	-1.27313	2.62e-101	5.22e-100	down	PRRC2B	proline rich coiled-coil 2B [Source:HGNC Symbol;Acc:HGNC:28121]
ENSG00000153904	11.8759	28.7137	-1.2737	2.3e-161	7.1e-160	down	DDAH1	dimethylarginine dimethylaminohydrolase 1 [Source:HGNC Symbol;Acc:HGNC:2715]
ENSG00000266036	7.5003	18.1423	-1.27434	2.19e-15	9.98e-15	down	AC016888.1	-
ENSG00000188707	3.94709	9.55677	-1.27573	1.15e-39	1.01e-38	down	ZBED6CL	ZBED6 C-terminal like [Source:HGNC Symbol;Acc:HGNC:21720]
ENSG00000140406	11.8851	28.786	-1.27622	1.02e-189	3.74e-188	down	MESDC1	mesoderm development candidate 1 [Source:HGNC Symbol;Acc:HGNC:13519]
ENSG00000164011	4.64623	11.259	-1.27695	9.42e-21	5.13e-20	down	ZNF691	zinc finger protein 691 [Source:HGNC Symbol;Acc:HGNC:28028]
ENSG00000254844	3.71822	9.01148	-1.27715	2.82e-08	9.01e-08	down	AP000757.2	-
ENSG00000122557	3.73942	9.07353	-1.27885	1.05e-05	2.78e-05	down	HERPUD2	HERPUD family member 2 [Source:HGNC Symbol;Acc:HGNC:21915]
ENSG00000231686	3.75838	9.12398	-1.27955	8.52e-14	3.63e-13	down	Z97180.1	-
ENSG00000144048	4.82243	11.7129	-1.28027	6.49e-30	4.56e-29	down	DUSP11	dual specificity phosphatase 11 [Source:HGNC Symbol;Acc:HGNC:3066]
ENSG00000100243	17.4326	42.3719	-1.28132	1.08e-140	2.98e-139	down	CYB5R3	cytochrome b5 reductase 3 [Source:HGNC Symbol;Acc:HGNC:2873]
ENSG00000133789	2.18106	5.30181	-1.28146	4.08e-37	3.38e-36	down	SWAP70	SWAP switching B-cell complex subunit 70 [Source:HGNC Symbol;Acc:HGNC:17070]
ENSG00000173890	2.62689	6.38564	-1.28147	1.95e-18	9.89e-18	down	GPR160	G protein-coupled receptor 160 [Source:HGNC Symbol;Acc:HGNC:23693]
ENSG00000138834	8.55043	20.788	-1.28168	4.34e-20	2.32e-19	down	MAPK8IP3	mitogen-activated protein kinase 8 interacting protein 3 [Source:HGNC Symbol;Acc:HGNC:6884]
ENSG00000104691	8.43687	20.5133	-1.28178	1.67e-62	2.12e-61	down	UBXN8	UBX domain protein 8 [Source:HGNC Symbol;Acc:HGNC:30307]
ENSG00000156642	11.2633	27.3928	-1.28217	2.8e-75	4.17e-74	down	NPTN	neuroplastin [Source:HGNC Symbol;Acc:HGNC:17867]
ENSG00000146872	2.59774	6.32255	-1.28325	5.42e-18	2.71e-17	down	TLK2	tousled like kinase 2 [Source:HGNC Symbol;Acc:HGNC:11842]
ENSG00000138758	4.07167	9.91436	-1.2839	1.95e-77	3e-76	down	11-Sep	septin 11 [Source:HGNC Symbol;Acc:HGNC:25589]
ENSG00000135698	4.63977	11.3159	-1.28623	3.63e-18	1.83e-17	down	MPHOSPH6	M-phase phosphoprotein 6 [Source:HGNC Symbol;Acc:HGNC:7214]
ENSG00000168243	9.71059	23.6983	-1.28715	1.47e-53	1.63e-52	down	GNG4	G protein subunit gamma 4 [Source:HGNC Symbol;Acc:HGNC:4407]
ENSG00000073417	18.9691	46.3732	-1.28964	6.54e-165	2.06e-163	down	PDE8A	phosphodiesterase 8A [Source:HGNC Symbol;Acc:HGNC:8793]
ENSG00000091140	10.5757	25.8654	-1.29027	1.92e-124	4.61e-123	down	DLD	dihydrolipoamide dehydrogenase [Source:HGNC Symbol;Acc:HGNC:2898]
ENSG00000111328	4.83968	11.8453	-1.29133	1.27e-25	8e-25	down	CDK2AP1	cyclin dependent kinase 2 associated protein 1 [Source:HGNC Symbol;Acc:HGNC:14002]
ENSG00000240024	4.01994	9.8488	-1.29277	5.89e-17	2.83e-16	down	LINC00888	long intergenic non-protein coding RNA 888 [Source:HGNC Symbol;Acc:HGNC:48575]
ENSG00000173221	44.6703	109.488	-1.29338	1.04e-185	3.75e-184	down	GLRX	glutaredoxin [Source:HGNC Symbol;Acc:HGNC:4330]
ENSG00000139631	4.84333	11.8838	-1.29493	1.14e-34	9.05e-34	down	CSAD	cysteine sulfinic acid decarboxylase [Source:HGNC Symbol;Acc:HGNC:18966]
ENSG00000266964	6.61556	16.2499	-1.29649	2.11e-13	8.83e-13	down	FXYD1	FXYD domain containing ion transport regulator 1 [Source:HGNC Symbol;Acc:HGNC:4025]
ENSG00000166123	15.7828	38.7683	-1.29652	1.91e-191	7.14e-190	down	GPT2	glutamic--pyruvic transaminase 2 [Source:HGNC Symbol;Acc:HGNC:18062]
ENSG00000095209	2.50627	6.16094	-1.29761	6.98e-30	4.89e-29	down	TMEM38B	transmembrane protein 38B [Source:HGNC Symbol;Acc:HGNC:25535]
ENSG00000123728	2.14682	5.28241	-1.299	2.89e-31	2.1e-30	down	RAP2C	RAP2C, member of RAS oncogene family [Source:HGNC Symbol;Acc:HGNC:21165]
ENSG00000226479	7.01315	17.2574	-1.29908	6.36e-53	6.99e-52	down	TMEM185B	transmembrane protein 185B [Source:HGNC Symbol;Acc:HGNC:18896]
ENSG00000135100	5.75777	14.1708	-1.29934	2.32e-51	2.5e-50	down	HNF1A	HNF1 homeobox A [Source:HGNC Symbol;Acc:HGNC:11621]
ENSG00000067141	3.53911	8.71899	-1.30077	4.05e-39	3.5e-38	down	NEO1	neogenin 1 [Source:HGNC Symbol;Acc:HGNC:7754]
ENSG00000057252	3.21989	7.9435	-1.30277	6.78e-77	1.03e-75	down	SOAT1	sterol O-acyltransferase 1 [Source:HGNC Symbol;Acc:HGNC:11177]
ENSG00000015413	7.04461	17.3863	-1.30336	1.69e-41	1.53e-40	down	DPEP1	dipeptidase 1 (renal) [Source:HGNC Symbol;Acc:HGNC:3002]
ENSG00000115942	3.76453	9.29428	-1.30387	7.75e-54	8.64e-53	down	ORC2	origin recognition complex subunit 2 [Source:HGNC Symbol;Acc:HGNC:8488]
ENSG00000163631	6.0679	14.9839	-1.30414	1.08e-51	1.17e-50	down	ALB	albumin [Source:HGNC Symbol;Acc:HGNC:399]
ENSG00000010292	8.40801	20.7744	-1.30497	1.32e-55	1.51e-54	down	NCAPD2	non-SMC condensin I complex subunit D2 [Source:HGNC Symbol;Acc:HGNC:24305]
ENSG00000114503	52.2137	129.011	-1.30499	1.18e-211	4.92e-210	down	NCBP2	nuclear cap binding protein subunit 2 [Source:HGNC Symbol;Acc:HGNC:7659]
ENSG00000133026	3.65873	9.04435	-1.30568	3.86e-38	3.27e-37	down	MYH10	myosin heavy chain 10 [Source:HGNC Symbol;Acc:HGNC:7568]
ENSG00000128692	2.09644	5.18339	-1.30595	9.82e-09	3.22e-08	down	EIF2S2P4	eukaryotic translation initiation factor 2 subunit 2 beta pseudogene 4 [Source:HGNC Symbol;Acc:HGNC:37626]
ENSG00000110169	6.59185	16.3278	-1.30857	3.31e-34	2.58e-33	down	HPX	hemopexin [Source:HGNC Symbol;Acc:HGNC:5171]
ENSG00000197894	39.3539	97.4991	-1.30888	0	0	down	ADH5	alcohol dehydrogenase 5 (class III), chi polypeptide [Source:HGNC Symbol;Acc:HGNC:253]
ENSG00000275688	13.4161	33.2415	-1.30902	3.41e-48	3.47e-47	down	CCL15-CCL14	CCL15-CCL14 readthrough (NMD candidate) [Source:HGNC Symbol;Acc:HGNC:44436]
ENSG00000177479	14.8067	36.7226	-1.31042	0	0	down	ARIH2	ariadne RBR E3 ubiquitin protein ligase 2 [Source:HGNC Symbol;Acc:HGNC:690]
ENSG00000177189	6.23338	15.4615	-1.31059	2.96e-174	9.87e-173	down	RPS6KA3	ribosomal protein S6 kinase A3 [Source:HGNC Symbol;Acc:HGNC:10432]
ENSG00000077684	2.10126	5.21881	-1.31247	4.38e-25	2.71e-24	down	JADE1	jade family PHD finger 1 [Source:HGNC Symbol;Acc:HGNC:30027]
ENSG00000251022	2.69612	6.69672	-1.31257	7.13e-25	4.4e-24	down	THAP9-AS1	THAP9 antisense RNA 1 [Source:HGNC Symbol;Acc:HGNC:44172]
ENSG00000176171	19.3733	48.1218	-1.31262	1.5e-189	5.49e-188	down	BNIP3	BCL2 interacting protein 3 [Source:HGNC Symbol;Acc:HGNC:1084]
ENSG00000124198	2.65005	6.59031	-1.31433	1.11e-82	1.82e-81	down	ARFGEF2	ADP ribosylation factor guanine nucleotide exchange factor 2 [Source:HGNC Symbol;Acc:HGNC:15853]
ENSG00000283154	2.23642	5.56289	-1.31464	5.93e-16	2.75e-15	down	IQCJ-SCHIP1	IQCJ-SCHIP1 readthrough [Source:HGNC Symbol;Acc:HGNC:38842]
ENSG00000234648	28.9235	71.9731	-1.31522	1.23e-17	6.05e-17	down	AL162151.2	-
ENSG00000075624	1162.62	2893.93	-1.31565	0	0	down	ACTB	actin beta [Source:HGNC Symbol;Acc:HGNC:132]
ENSG00000144381	113.504	282.602	-1.31603	0	0	down	HSPD1	heat shock protein family D (Hsp60) member 1 [Source:HGNC Symbol;Acc:HGNC:5261]
ENSG00000141232	8.41513	20.9607	-1.31663	2.91e-65	3.82e-64	down	TOB1	transducer of ERBB2, 1 [Source:HGNC Symbol;Acc:HGNC:11979]
ENSG00000204560	28.9918	72.2803	-1.31796	1.48e-56	1.71e-55	down	DHX16	DEAH-box helicase 16 [Source:HGNC Symbol;Acc:HGNC:2739]
ENSG00000169679	3.14061	7.83788	-1.31942	4.28e-33	3.26e-32	down	BUB1	BUB1 mitotic checkpoint serine/threonine kinase [Source:HGNC Symbol;Acc:HGNC:1148]
ENSG00000118518	3.02	7.53911	-1.31985	3.1e-10	1.11e-09	down	RNF146	ring finger protein 146 [Source:HGNC Symbol;Acc:HGNC:21336]
ENSG00000143633	4.85614	12.1256	-1.32018	7.81e-29	5.33e-28	down	C1orf131	chromosome 1 open reading frame 131 [Source:HGNC Symbol;Acc:HGNC:25332]
ENSG00000162407	3.32993	8.31572	-1.32035	9.25e-42	8.41e-41	down	PLPP3	phospholipid phosphatase 3 [Source:HGNC Symbol;Acc:HGNC:9229]
ENSG00000254721	2.72609	6.80803	-1.3204	6.01e-09	2e-08	down	AP000879.1	-
ENSG00000163481	13.3652	33.4481	-1.32344	1.02e-92	1.87e-91	down	RNF25	ring finger protein 25 [Source:HGNC Symbol;Acc:HGNC:14662]
ENSG00000115282	2.61875	6.55645	-1.32404	1.11e-45	1.08e-44	down	TTC31	tetratricopeptide repeat domain 31 [Source:HGNC Symbol;Acc:HGNC:25759]
ENSG00000108055	4.11217	10.2959	-1.3241	4e-62	5.02e-61	down	SMC3	structural maintenance of chromosomes 3 [Source:HGNC Symbol;Acc:HGNC:2468]
ENSG00000129226	13.2063	33.087	-1.32503	4.72e-86	8.09e-85	down	CD68	CD68 molecule [Source:HGNC Symbol;Acc:HGNC:1693]
ENSG00000113368	4.29879	10.8086	-1.33018	8.11e-43	7.51e-42	down	LMNB1	lamin B1 [Source:HGNC Symbol;Acc:HGNC:6637]
ENSG00000187049	5.84674	14.7228	-1.33235	1.13e-50	1.2e-49	down	TMEM216	transmembrane protein 216 [Source:HGNC Symbol;Acc:HGNC:25018]
ENSG00000010278	31.0111	78.208	-1.33453	1.03e-130	2.63e-129	down	CD9	CD9 molecule [Source:HGNC Symbol;Acc:HGNC:1709]
ENSG00000135549	17.9372	45.2424	-1.33472	1.05e-96	2e-95	down	PKIB	cAMP-dependent protein kinase inhibitor beta [Source:HGNC Symbol;Acc:HGNC:9018]
ENSG00000149016	5.78144	14.595	-1.33598	1.47e-93	2.72e-92	down	TUT1	terminal uridylyl transferase 1, U6 snRNA-specific [Source:HGNC Symbol;Acc:HGNC:26184]
ENSG00000174720	2.87306	7.25861	-1.33711	3.1e-22	1.77e-21	down	LARP7	La ribonucleoprotein domain family member 7 [Source:HGNC Symbol;Acc:HGNC:24912]
ENSG00000136527	11.8846	30.043	-1.33794	4.25e-107	8.98e-106	down	TRA2B	transformer 2 beta homolog [Source:HGNC Symbol;Acc:HGNC:10781]
ENSG00000103423	11.7739	29.7727	-1.3384	3.51e-115	7.9e-114	down	DNAJA3	DnaJ heat shock protein family (Hsp40) member A3 [Source:HGNC Symbol;Acc:HGNC:11808]
ENSG00000117868	5.38246	13.6153	-1.33889	3.97e-287	2.41e-285	down	ESYT2	extended synaptotagmin 2 [Source:HGNC Symbol;Acc:HGNC:22211]
ENSG00000168488	62.8225	159.06	-1.34022	1.03e-169	3.34e-168	down	ATXN2L	ataxin 2 like [Source:HGNC Symbol;Acc:HGNC:31326]
ENSG00000158615	2.55448	6.48793	-1.34473	8.72e-52	9.44e-51	down	PPP1R15B	protein phosphatase 1 regulatory subunit 15B [Source:HGNC Symbol;Acc:HGNC:14951]
ENSG00000235106	2.3575	5.9922	-1.34583	0.0101536	0.0185746	down	LINC00094	long intergenic non-protein coding RNA 94 [Source:HGNC Symbol;Acc:HGNC:24742]
ENSG00000184277	13.8945	35.3199	-1.34597	2.18e-114	4.88e-113	down	TM2D3	TM2 domain containing 3 [Source:HGNC Symbol;Acc:HGNC:24128]
ENSG00000143878	31.8806	81.0555	-1.34623	1.36e-285	8.18e-284	down	RHOB	ras homolog family member B [Source:HGNC Symbol;Acc:HGNC:668]
ENSG00000055070	24.2815	61.8123	-1.34803	0	0	down	SZRD1	SUZ RNA binding domain containing 1 [Source:HGNC Symbol;Acc:HGNC:30232]
ENSG00000243477	10.1772	25.9181	-1.34863	1.14e-50	1.22e-49	down	NAT6	N-acetyltransferase 6 [Source:HGNC Symbol;Acc:HGNC:30252]
ENSG00000184979	2.45634	6.26432	-1.35065	1.44e-21	8.04e-21	down	USP18	ubiquitin specific peptidase 18 [Source:HGNC Symbol;Acc:HGNC:12616]
ENSG00000149084	12.281	31.3281	-1.35103	5e-69	6.92e-68	down	HSD17B12	hydroxysteroid 17-beta dehydrogenase 12 [Source:HGNC Symbol;Acc:HGNC:18646]
ENSG00000008405	2.1035	5.36691	-1.3513	1e-29	7e-29	down	CRY1	cryptochrome circadian clock 1 [Source:HGNC Symbol;Acc:HGNC:2384]
ENSG00000102317	28.2396	72.0711	-1.3517	4.29e-133	1.13e-131	down	RBM3	RNA binding motif (RNP1, RRM) protein 3 [Source:HGNC Symbol;Acc:HGNC:9900]
ENSG00000087263	2.492	6.36143	-1.35205	1.62e-39	1.41e-38	down	OGFOD1	2-oxoglutarate and iron dependent oxygenase domain containing 1 [Source:HGNC Symbol;Acc:HGNC:25585]
ENSG00000090539	9.79973	25.0257	-1.3526	6.16e-123	1.46e-121	down	CHRD	chordin [Source:HGNC Symbol;Acc:HGNC:1949]
ENSG00000115368	11.2347	28.7023	-1.35321	1.22e-30	8.75e-30	down	WDR75	WD repeat domain 75 [Source:HGNC Symbol;Acc:HGNC:25725]
ENSG00000127837	45.2207	115.604	-1.35413	7.37e-291	4.56e-289	down	AAMP	angio associated migratory cell protein [Source:HGNC Symbol;Acc:HGNC:18]
ENSG00000185896	81.8691	209.322	-1.35433	0	0	down	LAMP1	lysosomal associated membrane protein 1 [Source:HGNC Symbol;Acc:HGNC:6499]
ENSG00000028203	2.58309	6.61118	-1.35581	0.000217713	0.000507256	down	VEZT	vezatin, adherens junctions transmembrane protein [Source:HGNC Symbol;Acc:HGNC:18258]
ENSG00000268895	2.06157	5.28215	-1.35738	3.24e-14	1.41e-13	down	A1BG-AS1	A1BG antisense RNA 1 [Source:HGNC Symbol;Acc:HGNC:37133]
ENSG00000111845	10.9728	28.1691	-1.36018	9.34e-78	1.44e-76	down	PAK1IP1	PAK1 interacting protein 1 [Source:HGNC Symbol;Acc:HGNC:20882]
ENSG00000122952	9.95392	25.5658	-1.36088	1.94e-32	1.46e-31	down	ZWINT	ZW10 interacting kinetochore protein [Source:HGNC Symbol;Acc:HGNC:13195]
ENSG00000117523	4.26583	10.9656	-1.36208	2.64e-36	2.16e-35	down	PRRC2C	proline rich coiled-coil 2C [Source:HGNC Symbol;Acc:HGNC:24903]
ENSG00000162413	2.56927	6.61023	-1.36334	3.78e-34	2.95e-33	down	KLHL21	kelch like family member 21 [Source:HGNC Symbol;Acc:HGNC:29041]
ENSG00000143013	4.65456	11.9828	-1.36424	1.87e-107	3.97e-106	down	LMO4	LIM domain only 4 [Source:HGNC Symbol;Acc:HGNC:6644]
ENSG00000110660	2.31948	5.98362	-1.36722	4.32e-28	2.9e-27	down	SLC35F2	solute carrier family 35 member F2 [Source:HGNC Symbol;Acc:HGNC:23615]
ENSG00000178307	15.9479	41.1485	-1.36748	2.29e-110	4.98e-109	down	TMEM11	transmembrane protein 11 [Source:HGNC Symbol;Acc:HGNC:16823]
ENSG00000116791	16.7765	43.2944	-1.36774	1.66e-128	4.14e-127	down	CRYZ	crystallin zeta [Source:HGNC Symbol;Acc:HGNC:2419]
ENSG00000116285	18.3034	47.2978	-1.36966	7.39e-224	3.27e-222	down	ERRFI1	ERBB receptor feedback inhibitor 1 [Source:HGNC Symbol;Acc:HGNC:18185]
ENSG00000158869	3.02053	7.80751	-1.37006	2.53e-08	8.13e-08	down	FCER1G	Fc fragment of IgE receptor Ig [Source:HGNC Symbol;Acc:HGNC:3611]
ENSG00000006194	3.35892	8.69115	-1.37155	5.04e-12	1.99e-11	down	ZNF263	zinc finger protein 263 [Source:HGNC Symbol;Acc:HGNC:13056]
ENSG00000159086	3.38351	8.76543	-1.3733	2.54e-68	3.48e-67	down	PAXBP1	PAX3 and PAX7 binding protein 1 [Source:HGNC Symbol;Acc:HGNC:13579]
ENSG00000154582	54.6065	141.638	-1.37507	4.2e-67	5.66e-66	down	ELOC	elongin C [Source:HGNC Symbol;Acc:HGNC:11617]
ENSG00000138443	2.3791	6.17608	-1.37628	6.52e-09	2.17e-08	down	ABI2	abl interactor 2 [Source:HGNC Symbol;Acc:HGNC:24011]
ENSG00000183735	2.85289	7.41221	-1.37748	1.97e-34	1.55e-33	down	TBK1	TANK binding kinase 1 [Source:HGNC Symbol;Acc:HGNC:11584]
ENSG00000115170	2.57143	6.68962	-1.37935	4.59e-33	3.49e-32	down	ACVR1	activin A receptor type 1 [Source:HGNC Symbol;Acc:HGNC:171]
ENSG00000147162	9.35336	24.3515	-1.38045	2.78e-179	9.61e-178	down	OGT	O-linked N-acetylglucosamine (GlcNAc) transferase [Source:HGNC Symbol;Acc:HGNC:8127]
ENSG00000100083	19.9148	51.8739	-1.38117	4.08e-205	1.65e-203	down	GGA1	golgi associated, gamma adaptin ear containing, ARF binding protein 1 [Source:HGNC Symbol;Acc:HGNC:17842]
ENSG00000131013	2.78441	7.25391	-1.38139	8.79e-27	5.7e-26	down	PPIL4	peptidylprolyl isomerase like 4 [Source:HGNC Symbol;Acc:HGNC:15702]
ENSG00000142327	11.096	28.9228	-1.38217	1.74e-131	4.48e-130	down	RNPEPL1	arginyl aminopeptidase like 1 [Source:HGNC Symbol;Acc:HGNC:10079]
ENSG00000166747	2.85525	7.44347	-1.38236	8.73e-60	1.06e-58	down	AP1G1	adaptor related protein complex 1 gamma 1 subunit [Source:HGNC Symbol;Acc:HGNC:555]
ENSG00000239305	3.14985	8.2151	-1.383	2.67e-32	2e-31	down	RNF103	ring finger protein 103 [Source:HGNC Symbol;Acc:HGNC:12859]
ENSG00000129566	3.11738	8.13401	-1.38364	1.72e-16	8.12e-16	down	TEP1	telomerase associated protein 1 [Source:HGNC Symbol;Acc:HGNC:11726]
ENSG00000108774	16.6144	43.3781	-1.38453	4.43e-102	8.95e-101	down	RAB5C	RAB5C, member RAS oncogene family [Source:HGNC Symbol;Acc:HGNC:9785]
ENSG00000100504	20.5132	53.5608	-1.38462	7.66e-248	3.91e-246	down	PYGL	glycogen phosphorylase L [Source:HGNC Symbol;Acc:HGNC:9725]
ENSG00000141664	4.59034	11.9888	-1.38501	9.24e-30	6.46e-29	down	ZCCHC2	zinc finger CCHC-type containing 2 [Source:HGNC Symbol;Acc:HGNC:22916]
ENSG00000265590	5.56459	14.5522	-1.38689	1.19e-22	6.9e-22	down	AP000275.2	-
ENSG00000204386	34.7035	90.7866	-1.3874	1.64e-294	1.02e-292	down	NEU1	neuraminidase 1 [Source:HGNC Symbol;Acc:HGNC:7758]
ENSG00000258919	5.45693	14.2863	-1.38847	1.16e-13	4.89e-13	down	AL049836.1	-
ENSG00000102144	103.5	270.993	-1.38863	0	0	down	1	phosphoglycerate kinase 1 [Source:HGNC Symbol;Acc:HGNC:8896]
ENSG00000064787	6.07476	15.9092	-1.38897	2.89e-54	3.23e-53	down	BCAS1	breast carcinoma amplified sequence 1 [Source:HGNC Symbol;Acc:HGNC:974]
ENSG00000138035	4.10222	10.7447	-1.38915	6.92e-83	1.14e-81	down	PNPT1	polyribonucleotide nucleotidyltransferase 1 [Source:HGNC Symbol;Acc:HGNC:23166]
ENSG00000111674	3.11615	8.16207	-1.38917	3.19e-18	1.61e-17	down	ENO2	enolase 2 [Source:HGNC Symbol;Acc:HGNC:3353]
ENSG00000109917	7.83402	20.5208	-1.38926	6.36e-172	2.09e-170	down	ZPR1	ZPR1 zinc finger [Source:HGNC Symbol;Acc:HGNC:13051]
ENSG00000124383	5.18928	13.5964	-1.38961	3.6e-47	3.6e-46	down	MPHOSPH10	M-phase phosphoprotein 10 [Source:HGNC Symbol;Acc:HGNC:7213]
ENSG00000167930	9.19381	24.0958	-1.39005	1.59e-137	4.34e-136	down	FAM234A	family with sequence similarity 234 member A [Source:HGNC Symbol;Acc:HGNC:14163]
ENSG00000100320	5.06698	13.287	-1.39081	2.28e-86	3.92e-85	down	RBFOX2	RNA binding protein, fox-1 homolog 2 [Source:HGNC Symbol;Acc:HGNC:9906]
ENSG00000145354	7.49429	19.6695	-1.3921	3.09e-82	5.03e-81	down	CISD2	CDGSH iron sulfur domain 2 [Source:HGNC Symbol;Acc:HGNC:24212]
ENSG00000147533	7.35304	19.3025	-1.39238	2.17e-61	2.69e-60	down	GOLGA7	golgin A7 [Source:HGNC Symbol;Acc:HGNC:24876]
ENSG00000138709	4.81914	12.655	-1.39286	7.92e-44	7.46e-43	down	LARP1B	La ribonucleoprotein domain family member 1B [Source:HGNC Symbol;Acc:HGNC:24704]
ENSG00000038274	5.48675	14.4144	-1.39348	3.28e-46	3.24e-45	down	MAT2B	methionine adenosyltransferase 2B [Source:HGNC Symbol;Acc:HGNC:6905]
ENSG00000132793	4.2233	11.0985	-1.39392	1.59e-77	2.44e-76	down	LPIN3	lipin 3 [Source:HGNC Symbol;Acc:HGNC:14451]
ENSG00000130489	28.449	74.7878	-1.39442	9.85e-118	2.25e-116	down	SCO2	SCO2, cytochrome c oxidase assembly protein [Source:HGNC Symbol;Acc:HGNC:10604]
ENSG00000185418	2.28018	6.00052	-1.39594	2.16e-30	1.54e-29	down	TARSL2	threonyl-tRNA synthetase like 2 [Source:HGNC Symbol;Acc:HGNC:24728]
ENSG00000164104	15.5923	41.0413	-1.39624	2.16e-95	4.05e-94	down	HMGB2	high mobility group box 2 [Source:HGNC Symbol;Acc:HGNC:5000]
ENSG00000170356	2.75847	7.26726	-1.39754	0.00355178	0.00706667	down	OR2A20P	olfactory receptor family 2 subfamily A member 20 pseudogene [Source:NCBI gene;Acc:401428]
ENSG00000100033	6.83081	18.0036	-1.39816	1.03e-82	1.69e-81	down	PRODH	proline dehydrogenase 1 [Source:HGNC Symbol;Acc:HGNC:9453]
ENSG00000110944	2.07026	5.45763	-1.39846	4.6e-11	1.73e-10	down	IL23A	interleukin 23 subunit alpha [Source:HGNC Symbol;Acc:HGNC:15488]
ENSG00000101447	5.1521	13.5833	-1.3986	6.15e-51	6.59e-50	down	FAM83D	family with sequence similarity 83 member D [Source:HGNC Symbol;Acc:HGNC:16122]
ENSG00000139318	6.40804	16.8954	-1.39868	7.21e-51	7.71e-50	down	DUSP6	dual specificity phosphatase 6 [Source:HGNC Symbol;Acc:HGNC:3072]
ENSG00000120913	11.9291	31.4535	-1.39873	3.47e-42	3.17e-41	down	PDLIM2	PDZ and LIM domain 2 [Source:HGNC Symbol;Acc:HGNC:13992]
ENSG00000188732	2.00712	5.29783	-1.40028	8.02e-08	2.49e-07	down	FAM221A	family with sequence similarity 221 member A [Source:HGNC Symbol;Acc:HGNC:27977]
ENSG00000204634	18.7003	49.3601	-1.40028	6.17e-294	3.85e-292	down	TBC1D8	TBC1 domain family member 8 [Source:HGNC Symbol;Acc:HGNC:17791]
ENSG00000069329	4.79511	12.6815	-1.40309	1.77e-107	3.76e-106	down	VPS35	VPS35, retromer complex component [Source:HGNC Symbol;Acc:HGNC:13487]
ENSG00000125798	7.69972	20.3965	-1.40544	2.95e-80	4.7e-79	down	FOXA2	forkhead box A2 [Source:HGNC Symbol;Acc:HGNC:5022]
ENSG00000135744	518.951	1375.05	-1.40581	0	0	down	AGT	angiotensinogen [Source:HGNC Symbol;Acc:HGNC:333]
ENSG00000180066	5.0509	13.3848	-1.40598	2.36e-39	2.06e-38	down	C10orf91	chromosome 10 open reading frame 91 [Source:HGNC Symbol;Acc:HGNC:27275]
ENSG00000175216	15.2695	40.4692	-1.40618	3.52e-44	3.34e-43	down	CKAP5	cytoskeleton associated protein 5 [Source:HGNC Symbol;Acc:HGNC:28959]
ENSG00000197170	7.43383	19.7207	-1.40753	3.78e-43	3.53e-42	down	PSMD12	proteasome 26S subunit, non-ATPase 12 [Source:HGNC Symbol;Acc:HGNC:9557]
ENSG00000196505	1.91269	5.07412	-1.40755	6.53e-19	3.37e-18	down	GDAP2	ganglioside induced differentiation associated protein 2 [Source:HGNC Symbol;Acc:HGNC:18010]
ENSG00000137309	51.1863	135.798	-1.40764	0	0	down	HMGA1	high mobility group AT-hook 1 [Source:HGNC Symbol;Acc:HGNC:5010]
ENSG00000182890	4.49861	11.9349	-1.40764	3.64e-49	3.77e-48	down	GLUD2	glutamate dehydrogenase 2 [Source:HGNC Symbol;Acc:HGNC:4336]
ENSG00000119321	2.15463	5.7179	-1.40804	2.66e-21	1.48e-20	down	FKBP15	FK506 binding protein 15 [Source:HGNC Symbol;Acc:HGNC:23397]
ENSG00000189171	73.0618	194.298	-1.41108	1.72e-89	3.05e-88	down	S100A13	S100 calcium binding protein A13 [Source:HGNC Symbol;Acc:HGNC:10490]
ENSG00000145386	5.00467	13.3112	-1.41129	2.7e-61	3.34e-60	down	CCNA2	cyclin A2 [Source:HGNC Symbol;Acc:HGNC:1578]
ENSG00000005884	2.96015	7.87735	-1.41204	3.55e-32	2.64e-31	down	ITGA3	integrin subunit alpha 3 [Source:HGNC Symbol;Acc:HGNC:6139]
ENSG00000059769	1.92799	5.13229	-1.4125	6.94e-22	3.92e-21	down	DNAJC25	DnaJ heat shock protein family (Hsp40) member C25 [Source:HGNC Symbol;Acc:HGNC:34187]
ENSG00000078487	2.31449	6.16721	-1.41392	8.82e-05	0.000214758	down	ZCWPW1	zinc finger CW-type and PWWP domain containing 1 [Source:HGNC Symbol;Acc:HGNC:23486]
ENSG00000168827	2.32089	6.18455	-1.41399	1.34e-30	9.57e-30	down	GFM1	G elongation factor mitochondrial 1 [Source:HGNC Symbol;Acc:HGNC:13780]
ENSG00000177051	5.9352	15.8393	-1.41614	3.92e-70	5.5e-69	down	FBXO46	F-box protein 46 [Source:HGNC Symbol;Acc:HGNC:25069]
ENSG00000005844	2.37062	6.33414	-1.41789	6.83e-17	3.28e-16	down	ITGAL	integrin subunit alpha L [Source:HGNC Symbol;Acc:HGNC:6148]
ENSG00000189369	6.03148	16.1182	-1.4181	1.42e-74	2.09e-73	down	GSPT2	G1 to S phase transition 2 [Source:HGNC Symbol;Acc:HGNC:4622]
ENSG00000130164	5.63669	15.0893	-1.42061	2.72e-202	1.08e-200	down	LDLR	low density lipoprotein receptor [Source:HGNC Symbol;Acc:HGNC:6547]
ENSG00000133731	2.13482	5.71752	-1.42128	3.85e-23	2.27e-22	down	IMPA1	inositol monophosphatase 1 [Source:HGNC Symbol;Acc:HGNC:6050]
ENSG00000149483	8.41265	22.5563	-1.4229	1.29e-35	1.04e-34	down	TMEM138	transmembrane protein 138 [Source:HGNC Symbol;Acc:HGNC:26944]
ENSG00000100372	4.80482	12.9084	-1.42576	4.72e-50	4.97e-49	down	SLC25A17	solute carrier family 25 member 17 [Source:HGNC Symbol;Acc:HGNC:10987]
ENSG00000177427	2.12125	5.69891	-1.42577	1.58e-29	1.1e-28	down	MIEF2	mitochondrial elongation factor 2 [Source:HGNC Symbol;Acc:HGNC:17920]
ENSG00000068650	2.65295	7.13068	-1.42644	7.68e-34	5.93e-33	down	ATP11A	ATPase phospholipid transporting 11A [Source:HGNC Symbol;Acc:HGNC:13552]
ENSG00000118900	2.85286	7.67123	-1.42705	5.62e-93	1.03e-91	down	UBN1	ubinuclein 1 [Source:HGNC Symbol;Acc:HGNC:12506]
ENSG00000150776	2.37733	6.39587	-1.4278	5.99e-81	9.59e-80	down	C11orf57	chromosome 11 open reading frame 57 [Source:HGNC Symbol;Acc:HGNC:25569]
ENSG00000125485	4.51997	12.1731	-1.42932	6.11e-62	7.64e-61	down	DDX31	DEAD-box helicase 31 [Source:HGNC Symbol;Acc:HGNC:16715]
ENSG00000124784	4.94968	13.3398	-1.43033	5.75e-36	4.67e-35	down	RIOK1	RIO kinase 1 [Source:HGNC Symbol;Acc:HGNC:18656]
ENSG00000141367	4.968	13.4162	-1.43324	3.9e-139	1.07e-137	down	CLTC	clathrin heavy chain [Source:HGNC Symbol;Acc:HGNC:2092]
ENSG00000138442	4.58884	12.3925	-1.43326	2.38e-98	4.6e-97	down	WDR12	WD repeat domain 12 [Source:HGNC Symbol;Acc:HGNC:14098]
ENSG00000113161	4.28396	11.5798	-1.4346	3.38e-85	5.72e-84	down	HMGCR	3-hydroxy-3-methylglutaryl-CoA reductase [Source:HGNC Symbol;Acc:HGNC:5006]
ENSG00000171840	4.78234	12.9439	-1.43648	4.68e-18	2.35e-17	down	NINJ2	ninjurin 2 [Source:HGNC Symbol;Acc:HGNC:7825]
ENSG00000182054	98.7042	267.183	-1.43664	0	0	down	IDH2	isocitrate dehydrogenase (NADP(+)) 2, mitochondrial [Source:HGNC Symbol;Acc:HGNC:5383]
ENSG00000117906	5.78205	15.6753	-1.43884	6.53e-174	2.17e-172	down	RCN2	reticulocalbin 2 [Source:HGNC Symbol;Acc:HGNC:9935]
ENSG00000204842	6.25745	16.9647	-1.43889	7.36e-18	3.66e-17	down	ATXN2	ataxin 2 [Source:HGNC Symbol;Acc:HGNC:10555]
ENSG00000164754	5.20656	14.1753	-1.44497	1.22e-82	1.99e-81	down	RAD21	RAD21 cohesin complex component [Source:HGNC Symbol;Acc:HGNC:9811]
ENSG00000119514	2.45547	6.68622	-1.44519	1.23e-31	9.06e-31	down	GALNT12	polypeptide N-acetylgalactosaminyltransferase 12 [Source:HGNC Symbol;Acc:HGNC:19877]
ENSG00000137414	6.9727	19.0012	-1.4463	1.07e-149	3.08e-148	down	FAM8A1	family with sequence similarity 8 member A1 [Source:HGNC Symbol;Acc:HGNC:16372]
ENSG00000202503	11.1222	30.3094	-1.44633	7.2e-05	0.000177058	down	SNORD34	small nucleolar RNA, C/D box 34 [Source:HGNC Symbol;Acc:HGNC:10161]
ENSG00000144580	2.6348	7.18128	-1.44655	1.97e-15	8.99e-15	down	CNOT9	CCR4-NOT transcription complex subunit 9 [Source:HGNC Symbol;Acc:HGNC:10445]
ENSG00000268606	17.262	47.0904	-1.44783	2e-161	6.17e-160	down	MAGEA2	MAGE family member A2 [Source:HGNC Symbol;Acc:HGNC:6800]
ENSG00000113384	5.02558	13.7111	-1.44798	3.22e-45	3.1e-44	down	GOLPH3	golgi phosphoprotein 3 [Source:HGNC Symbol;Acc:HGNC:15452]
ENSG00000172830	27.4942	75.1153	-1.44998	2.96e-234	1.39e-232	down	SSH3	slingshot protein phosphatase 3 [Source:HGNC Symbol;Acc:HGNC:30581]
ENSG00000258311	2.88732	7.8995	-1.45203	5.51e-45	5.3e-44	down	AC009779.3	-
ENSG00000131732	4.56014	12.4785	-1.4523	3.07e-25	1.91e-24	down	ZCCHC9	zinc finger CCHC-type containing 9 [Source:HGNC Symbol;Acc:HGNC:25424]
ENSG00000141198	5.84516	15.9977	-1.45255	2.71e-41	2.45e-40	down	TOM1L1	target of myb1 like 1 membrane trafficking protein [Source:HGNC Symbol;Acc:HGNC:11983]
ENSG00000105928	2.38847	6.5429	-1.45384	2.44e-41	2.2e-40	down	DFNA5	DFNA5, deafness associated tumor suppressor [Source:HGNC Symbol;Acc:HGNC:2810]
ENSG00000136153	3.98105	10.9064	-1.45395	8.03e-33	6.06e-32	down	LMO7	LIM domain 7 [Source:HGNC Symbol;Acc:HGNC:6646]
ENSG00000121067	5.93188	16.2672	-1.45541	6.41e-25	3.96e-24	down	SPOP	speckle type BTB/POZ protein [Source:HGNC Symbol;Acc:HGNC:11254]
ENSG00000147381	155.238	425.744	-1.4555	0	0	down	MAGEA4	MAGE family member A4 [Source:HGNC Symbol;Acc:HGNC:6802]
ENSG00000165672	49.3597	135.389	-1.45571	0	0	down	PRDX3	peroxiredoxin 3 [Source:HGNC Symbol;Acc:HGNC:9354]
ENSG00000133639	9.70479	26.6407	-1.45687	4.17e-196	1.6e-194	down	BTG1	BTG anti-proliferation factor 1 [Source:HGNC Symbol;Acc:HGNC:1130]
ENSG00000140941	17.507	48.0714	-1.45724	1.11e-246	5.62e-245	down	MAP1LC3B	microtubule associated protein 1 light chain 3 beta [Source:HGNC Symbol;Acc:HGNC:13352]
ENSG00000133740	3.84996	10.5897	-1.45975	5.85e-33	4.42e-32	down	E2F5	E2F transcription factor 5 [Source:HGNC Symbol;Acc:HGNC:3119]
ENSG00000168216	5.95197	16.386	-1.46102	6.73e-55	7.6e-54	down	LMBRD1	LMBR1 domain containing 1 [Source:HGNC Symbol;Acc:HGNC:23038]
ENSG00000100219	55.0916	152.052	-1.46466	0	0	down	XBP1	X-box binding protein 1 [Source:HGNC Symbol;Acc:HGNC:12801]
ENSG00000160271	5.97525	16.5147	-1.46668	1.12e-28	7.65e-28	down	RALGDS	ral guanine nucleotide dissociation stimulator [Source:HGNC Symbol;Acc:HGNC:9842]
ENSG00000146963	6.76154	18.7727	-1.47321	3.55e-65	4.65e-64	down	LUC7L2	LUC7 like 2, pre-mRNA splicing factor [Source:HGNC Symbol;Acc:HGNC:21608]
ENSG00000182551	13.8626	38.5085	-1.47398	5.65e-199	2.2e-197	down	ADI1	acireductone dioxygenase 1 [Source:HGNC Symbol;Acc:HGNC:30576]
ENSG00000148120	3.16281	8.78936	-1.47455	2.87e-15	1.3e-14	down	C9orf3	chromosome 9 open reading frame 3 [Source:HGNC Symbol;Acc:HGNC:1361]
ENSG00000163510	1.83135	5.09278	-1.47554	2.02e-30	1.44e-29	down	CWC22	CWC22 spliceosome associated protein homolog [Source:HGNC Symbol;Acc:HGNC:29322]
ENSG00000139515	2.45534	6.83104	-1.47618	3.56e-31	2.58e-30	down	PDX1	pancreatic and duodenal homeobox 1 [Source:HGNC Symbol;Acc:HGNC:6107]
ENSG00000171307	31.1438	86.6702	-1.47659	3.86e-81	6.2e-80	down	ZDHHC16	zinc finger DHHC-type containing 16 [Source:HGNC Symbol;Acc:HGNC:20714]
ENSG00000108958	2.52745	7.03717	-1.47732	1.63e-06	4.6e-06	down	AC130689.1	-
ENSG00000173267	9.80286	27.3156	-1.47845	2.66e-36	2.17e-35	down	SNCG	synuclein gamma [Source:HGNC Symbol;Acc:HGNC:11141]
ENSG00000141582	36.3933	101.443	-1.47892	0	0	down	CBX4	chromobox 4 [Source:HGNC Symbol;Acc:HGNC:1554]
ENSG00000170677	1.90911	5.32923	-1.48103	2.1e-06	5.87e-06	down	SOCS6	suppressor of cytokine signaling 6 [Source:HGNC Symbol;Acc:HGNC:16833]
ENSG00000178623	8.35134	23.3146	-1.48115	9.14e-77	1.39e-75	down	GPR35	G protein-coupled receptor 35 [Source:HGNC Symbol;Acc:HGNC:4492]
ENSG00000136560	5.8088	16.2184	-1.48132	5.84e-33	4.42e-32	down	TANK	TRAF family member associated NFKB activator [Source:HGNC Symbol;Acc:HGNC:11562]
ENSG00000137491	5.66916	15.872	-1.48528	2.61e-105	5.45e-104	down	SLCO2B1	solute carrier organic anion transporter family member 2B1 [Source:HGNC Symbol;Acc:HGNC:10962]
ENSG00000185650	6.62146	18.5407	-1.48547	1.47e-103	3.01e-102	down	ZFP36L1	ZFP36 ring finger protein like 1 [Source:HGNC Symbol;Acc:HGNC:1107]
ENSG00000173801	35.5369	99.6121	-1.48701	0	0	down	JUP	junction plakoglobin [Source:HGNC Symbol;Acc:HGNC:6207]
ENSG00000072274	34.0539	95.4565	-1.48702	0	0	down	TFRC	transferrin receptor [Source:HGNC Symbol;Acc:HGNC:11763]
ENSG00000157557	10.3059	28.9071	-1.48795	1.02e-190	3.79e-189	down	ETS2	ETS proto-oncogene 2, transcription factor [Source:HGNC Symbol;Acc:HGNC:3489]
ENSG00000213185	3.26901	9.17068	-1.48817	4.34e-13	1.79e-12	down	FAM24B	family with sequence similarity 24 member B [Source:HGNC Symbol;Acc:HGNC:23475]
ENSG00000167118	4.9308	13.8398	-1.48893	2.73e-44	2.59e-43	down	URM1	ubiquitin related modifier 1 [Source:HGNC Symbol;Acc:HGNC:28378]
ENSG00000188856	12.823	36.0208	-1.4901	9.21e-58	1.09e-56	down	RPSAP47	ribosomal protein SA pseudogene 47 [Source:HGNC Symbol;Acc:HGNC:36162]
ENSG00000167815	147.264	413.915	-1.49093	0	0	down	PRDX2	peroxiredoxin 2 [Source:HGNC Symbol;Acc:HGNC:9353]
ENSG00000272617	3.31149	9.30896	-1.49114	2.29e-64	2.96e-63	down	COG8	component of oligomeric golgi complex 8 [Source:HGNC Symbol;Acc:HGNC:18623]
ENSG00000136699	4.56084	12.836	-1.49282	1.09e-49	1.14e-48	down	SMPD4	sphingomyelin phosphodiesterase 4 [Source:HGNC Symbol;Acc:HGNC:32949]
ENSG00000085982	9.51722	26.7869	-1.49292	1.91e-15	8.69e-15	down	USP40	ubiquitin specific peptidase 40 [Source:HGNC Symbol;Acc:HGNC:20069]
ENSG00000006327	60.2559	169.7	-1.49381	1.01e-242	4.98e-241	down	TNFRSF12A	TNF receptor superfamily member 12A [Source:HGNC Symbol;Acc:HGNC:18152]
ENSG00000175600	3.77447	10.6316	-1.49401	4.21e-23	2.48e-22	down	SUGCT	succinyl-CoA:glutarate-CoA transferase [Source:HGNC Symbol;Acc:HGNC:16001]
ENSG00000123268	2.04293	5.76657	-1.49707	3.56e-15	1.6e-14	down	ATF1	activating transcription factor 1 [Source:HGNC Symbol;Acc:HGNC:783]
ENSG00000111802	23.617	66.7455	-1.49884	4.21e-235	1.99e-233	down	TDP2	tyrosyl-DNA phosphodiesterase 2 [Source:HGNC Symbol;Acc:HGNC:17768]
ENSG00000075568	3.50379	9.90324	-1.49899	4.89e-76	7.33e-75	down	TMEM131	transmembrane protein 131 [Source:HGNC Symbol;Acc:HGNC:30366]
ENSG00000134569	4.41518	12.4812	-1.49921	1.73e-95	3.25e-94	down	LRP4	LDL receptor related protein 4 [Source:HGNC Symbol;Acc:HGNC:6696]
ENSG00000167552	26.489	75.0113	-1.50171	2.87e-190	1.06e-188	down	TUBA1A	tubulin alpha 1a [Source:HGNC Symbol;Acc:HGNC:20766]
ENSG00000132341	45.3657	128.485	-1.50193	0	0	down	RAN	RAN, member RAS oncogene family [Source:HGNC Symbol;Acc:HGNC:9846]
ENSG00000081692	16.3859	46.4601	-1.50354	1.16e-285	6.97e-284	down	JMJD4	jumonji domain containing 4 [Source:HGNC Symbol;Acc:HGNC:25724]
ENSG00000198369	2.2434	6.3625	-1.50391	2.25e-50	2.39e-49	down	SPRED2	sprouty related EVH1 domain containing 2 [Source:HGNC Symbol;Acc:HGNC:17722]
ENSG00000090316	9.06387	25.7401	-1.50582	1.06e-107	2.27e-106	down	MAEA	macrophage erythroblast attacher [Source:HGNC Symbol;Acc:HGNC:13731]
ENSG00000153815	1.85322	5.26287	-1.50582	3.51e-61	4.34e-60	down	CMIP	c-Maf inducing protein [Source:HGNC Symbol;Acc:HGNC:24319]
ENSG00000149573	2.73684	7.78139	-1.50752	1.89e-18	9.6e-18	down	MPZL2	myelin protein zero like 2 [Source:HGNC Symbol;Acc:HGNC:3496]
ENSG00000123191	1.84542	5.25083	-1.5086	2.18e-70	3.07e-69	down	ATP7B	ATPase copper transporting beta [Source:HGNC Symbol;Acc:HGNC:870]
ENSG00000065911	10.2747	29.2369	-1.50869	7.71e-202	3.06e-200	down	MTHFD2	methylenetetrahydrofolate dehydrogenase (NADP+ dependent) 2, methenyltetrahydrofolate cyclohydrolase [Source:HGNC Symbol;Acc:HGNC:7434]
ENSG00000196141	6.3596	18.1452	-1.51258	5.16e-124	1.24e-122	down	SPATS2L	spermatogenesis associated serine rich 2 like [Source:HGNC Symbol;Acc:HGNC:24574]
ENSG00000159131	13.7639	39.2978	-1.51355	8.96e-256	4.73e-254	down	GART	phosphoribosylglycinamide formyltransferase, phosphoribosylglycinamide synthetase, phosphoribosylaminoimidazole synthetase [Source:HGNC Symbol;Acc:HGNC:4163]
ENSG00000182118	6.10417	17.4303	-1.51373	1.39e-48	1.42e-47	down	FAM89A	family with sequence similarity 89 member A [Source:HGNC Symbol;Acc:HGNC:25057]
ENSG00000254341	6.21083	17.7799	-1.51739	0.000249189	0.000577347	down	SNORD87	small nucleolar RNA, C/D box 87 [Source:HGNC Symbol;Acc:HGNC:32746]
ENSG00000170248	3.30932	9.48054	-1.51843	3.58e-142	9.98e-141	down	PDCD6IP	programmed cell death 6 interacting protein [Source:HGNC Symbol;Acc:HGNC:8766]
ENSG00000145945	3.24278	9.30868	-1.52135	2.43e-30	1.73e-29	down	FAM50B	family with sequence similarity 50 member B [Source:HGNC Symbol;Acc:HGNC:18789]
ENSG00000163884	4.77074	13.6988	-1.52176	1.82e-65	2.4e-64	down	KLF15	Kruppel like factor 15 [Source:HGNC Symbol;Acc:HGNC:14536]
ENSG00000241399	2.15835	6.19869	-1.52203	1.44e-43	1.35e-42	down	CD302	CD302 molecule [Source:HGNC Symbol;Acc:HGNC:30843]
ENSG00000162975	7.30434	21.0083	-1.52413	4.29e-89	7.58e-88	down	KCNF1	potassium voltage-gated channel modifier subfamily F member 1 [Source:HGNC Symbol;Acc:HGNC:6246]
ENSG00000131797	2.7597	7.94218	-1.52502	4.86e-88	8.5e-87	down	CLUHP3	clustered mitochondria homolog pseudogene 3 [Source:HGNC Symbol;Acc:HGNC:28447]
ENSG00000196636	4.96228	14.2969	-1.52663	1.34e-22	7.79e-22	down	SDHAF3	succinate dehydrogenase complex assembly factor 3 [Source:HGNC Symbol;Acc:HGNC:21752]
ENSG00000226950	14.5338	41.9004	-1.52755	1.83e-68	2.51e-67	down	DANCR	differentiation antagonizing non-protein coding RNA [Source:HGNC Symbol;Acc:HGNC:28964]
ENSG00000154229	2.21637	6.39353	-1.52842	3.09e-107	6.55e-106	down	PRKCA	protein kinase C alpha [Source:HGNC Symbol;Acc:HGNC:9393]
ENSG00000100823	7.43146	21.4438	-1.52884	9.54e-50	9.99e-49	down	APEX1	apurinic/apyrimidinic endodeoxyribonuclease 1 [Source:HGNC Symbol;Acc:HGNC:587]
ENSG00000186076	13.6164	39.3143	-1.5297	1.26e-56	1.46e-55	down	AC012085.1	-
ENSG00000197037	1.85031	5.3487	-1.53142	1.07e-56	1.24e-55	down	ZSCAN25	zinc finger and SCAN domain containing 25 [Source:HGNC Symbol;Acc:HGNC:21961]
ENSG00000153561	1.9484	5.63416	-1.53191	9.62e-67	1.3e-65	down	RMND5A	required for meiotic nuclear division 5 homolog A [Source:HGNC Symbol;Acc:HGNC:25850]
ENSG00000137177	3.42485	9.91196	-1.53313	2.62e-37	2.18e-36	down	KIF13A	kinesin family member 13A [Source:HGNC Symbol;Acc:HGNC:14566]
ENSG00000099617	2.42192	7.0103	-1.53332	8.97e-14	3.82e-13	down	EFNA2	ephrin A2 [Source:HGNC Symbol;Acc:HGNC:3222]
ENSG00000069974	2.81736	8.16268	-1.5347	8.02e-39	6.9e-38	down	RAB27A	RAB27A, member RAS oncogene family [Source:HGNC Symbol;Acc:HGNC:9766]
ENSG00000072571	1.87364	5.43982	-1.53772	1.93e-27	1.27e-26	down	HMMR	hyaluronan mediated motility receptor [Source:HGNC Symbol;Acc:HGNC:5012]
ENSG00000126261	3.51838	10.2222	-1.53872	3.31e-81	5.32e-80	down	UBA2	ubiquitin like modifier activating enzyme 2 [Source:HGNC Symbol;Acc:HGNC:30661]
ENSG00000108510	1.73601	5.04383	-1.53874	1.77e-10	6.42e-10	down	MED13	mediator complex subunit 13 [Source:HGNC Symbol;Acc:HGNC:22474]
ENSG00000283149	3.62556	10.5436	-1.5401	3.84e-11	1.45e-10	down	AC068631.2	-
ENSG00000116478	29.8746	86.938	-1.54107	0	0	down	HDAC1	histone deacetylase 1 [Source:HGNC Symbol;Acc:HGNC:4852]
ENSG00000200879	4.78924	13.9607	-1.54351	0.00197078	0.00408079	down	SNORD14E	small nucleolar RNA, C/D box 14E [Source:HGNC Symbol;Acc:HGNC:30354]
ENSG00000114480	2.40137	7.00971	-1.5455	1.11e-51	1.2e-50	down	GBE1	1,4-alpha-glucan branching enzyme 1 [Source:HGNC Symbol;Acc:HGNC:4180]
ENSG00000101624	2.80227	8.17999	-1.5455	5.85e-33	4.42e-32	down	CEP76	centrosomal protein 76 [Source:HGNC Symbol;Acc:HGNC:25727]
ENSG00000105854	39.2681	114.697	-1.5464	0	0	down	PON2	paraoxonase 2 [Source:HGNC Symbol;Acc:HGNC:9205]
ENSG00000023909	2.85301	8.33346	-1.54643	1.8e-66	2.42e-65	down	GCLM	glutamate-cysteine ligase modifier subunit [Source:HGNC Symbol;Acc:HGNC:4312]
ENSG00000087460	199.774	584.219	-1.54814	0	0	down	GNAS	GNAS complex locus [Source:HGNC Symbol;Acc:HGNC:4392]
ENSG00000121152	13.6272	39.8548	-1.54827	2.28e-71	3.26e-70	down	NCAPH	non-SMC condensin I complex subunit H [Source:HGNC Symbol;Acc:HGNC:1112]
ENSG00000115425	12.9229	37.8076	-1.54875	2.07e-130	5.27e-129	down	PECR	peroxisomal trans-2-enoyl-CoA reductase [Source:HGNC Symbol;Acc:HGNC:18281]
ENSG00000124831	2.31868	6.78376	-1.54878	1.43e-48	1.47e-47	down	LRRFIP1	LRR binding FLII interacting protein 1 [Source:HGNC Symbol;Acc:HGNC:6702]
ENSG00000088386	6.04083	17.6815	-1.54943	6.5e-104	1.34e-102	down	SLC15A1	solute carrier family 15 member 1 [Source:HGNC Symbol;Acc:HGNC:10920]
ENSG00000144891	7.50195	22.0331	-1.55433	1.51e-98	2.92e-97	down	AGTR1	angiotensin II receptor type 1 [Source:HGNC Symbol;Acc:HGNC:336]
ENSG00000079819	16.4516	48.3428	-1.55507	5.12e-224	2.27e-222	down	EPB41L2	erythrocyte membrane protein band 4.1 like 2 [Source:HGNC Symbol;Acc:HGNC:3379]
ENSG00000150961	3.04127	8.96298	-1.55931	2.37e-71	3.38e-70	down	SEC24D	SEC24 homolog D, COPII coat complex component [Source:HGNC Symbol;Acc:HGNC:10706]
ENSG00000042429	2.27932	6.72323	-1.56055	7.69e-23	4.49e-22	down	MED17	mediator complex subunit 17 [Source:HGNC Symbol;Acc:HGNC:2375]
ENSG00000076662	9.57712	28.2734	-1.56178	1.26e-71	1.81e-70	down	ICAM3	intercellular adhesion molecule 3 [Source:HGNC Symbol;Acc:HGNC:5346]
ENSG00000239467	6.08563	17.9837	-1.56321	2.85e-22	1.63e-21	down	AC007405.3	-
ENSG00000117394	7.95507	23.5368	-1.56497	6.36e-159	1.92e-157	down	SLC2A1	solute carrier family 2 member 1 [Source:HGNC Symbol;Acc:HGNC:11005]
ENSG00000186522	2.79838	8.29645	-1.5679	1.23e-61	1.53e-60	down	10-Sep	septin 10 [Source:HGNC Symbol;Acc:HGNC:14349]
ENSG00000235374	2.72483	8.10082	-1.5719	0.000914038	0.00198107	down	SSR4P1	signal sequence receptor subunit 4 pseudogene 1 [Source:HGNC Symbol;Acc:HGNC:23131]
ENSG00000157869	2.98875	8.8857	-1.57194	1.44e-27	9.57e-27	down	RAB28	RAB28, member RAS oncogene family [Source:HGNC Symbol;Acc:HGNC:9768]
ENSG00000127914	1.76256	5.24971	-1.57456	9.76e-11	3.6e-10	down	AKAP9	A-kinase anchoring protein 9 [Source:HGNC Symbol;Acc:HGNC:379]
ENSG00000159140	8.24741	24.5696	-1.57486	2.11e-231	9.79e-230	down	SON	SON DNA binding protein [Source:HGNC Symbol;Acc:HGNC:11183]
ENSG00000166529	2.68975	8.02367	-1.57679	1.07e-46	1.06e-45	down	ZSCAN21	zinc finger and SCAN domain containing 21 [Source:HGNC Symbol;Acc:HGNC:13104]
ENSG00000054523	1.81665	5.41945	-1.57686	1.8e-109	3.89e-108	down	KIF1B	kinesin family member 1B [Source:HGNC Symbol;Acc:HGNC:16636]
ENSG00000226232	2.46738	7.3624	-1.5772	2.98e-12	1.19e-11	down	NPIPB14P	nuclear pore complex interacting protein family member B14, pseudogene [Source:HGNC Symbol;Acc:HGNC:41990]
ENSG00000145868	2.9793	8.92217	-1.58242	5.45e-22	3.08e-21	down	FBXO38	F-box protein 38 [Source:HGNC Symbol;Acc:HGNC:28844]
ENSG00000132475	31.7403	95.0746	-1.58274	1.47e-280	8.64e-279	down	H3F3B	H3 histone family member 3B [Source:HGNC Symbol;Acc:HGNC:4765]
ENSG00000163072	4.96296	14.879	-1.58401	2.02e-35	1.62e-34	down	NOSTRIN	nitric oxide synthase trafficking [Source:HGNC Symbol;Acc:HGNC:20203]
ENSG00000131389	2.00951	6.02541	-1.58421	5.02e-69	6.95e-68	down	SLC6A6	solute carrier family 6 member 6 [Source:HGNC Symbol;Acc:HGNC:11052]
ENSG00000117280	4.41534	13.2417	-1.58449	2.18e-133	5.74e-132	down	RAB29	RAB29, member RAS oncogene family [Source:HGNC Symbol;Acc:HGNC:9789]
ENSG00000041988	23.9179	71.7957	-1.58581	1.86e-251	9.7e-250	down	THAP3	THAP domain containing 3 [Source:HGNC Symbol;Acc:HGNC:20855]
ENSG00000011426	1.82398	5.48759	-1.58908	3.57e-29	2.46e-28	down	ANLN	anillin actin binding protein [Source:HGNC Symbol;Acc:HGNC:14082]
ENSG00000075089	1.76274	5.30868	-1.59053	1.12e-12	4.54e-12	down	ACTR6	ARP6 actin-related protein 6 homolog [Source:HGNC Symbol;Acc:HGNC:24025]
ENSG00000136379	2.438	7.34732	-1.59152	3.2e-35	2.56e-34	down	ABHD17C	abhydrolase domain containing 17C [Source:HGNC Symbol;Acc:HGNC:26925]
ENSG00000133818	3.97559	11.996	-1.59331	3.5e-33	2.67e-32	down	RRAS2	related RAS viral (r-ras) oncogene homolog 2 [Source:HGNC Symbol;Acc:HGNC:17271]
ENSG00000176170	18.8915	57.1146	-1.59612	3.66e-263	1.98e-261	down	SPHK1	sphingosine kinase 1 [Source:HGNC Symbol;Acc:HGNC:11240]
ENSG00000136305	2.9157	8.83128	-1.59878	2.18e-21	1.21e-20	down	CIDEB	cell death-inducing DFFA-like effector b [Source:HGNC Symbol;Acc:HGNC:1977]
ENSG00000151224	4.14674	12.5745	-1.60045	1.58e-92	2.87e-91	down	MAT1A	methionine adenosyltransferase 1A [Source:HGNC Symbol;Acc:HGNC:6903]
ENSG00000177463	1.81893	5.51607	-1.60055	5.01e-75	7.43e-74	down	NR2C2	nuclear receptor subfamily 2 group C member 2 [Source:HGNC Symbol;Acc:HGNC:7972]
ENSG00000085978	4.3874	13.3059	-1.60062	2.79e-59	3.36e-58	down	ATG16L1	autophagy related 16 like 1 [Source:HGNC Symbol;Acc:HGNC:21498]
ENSG00000189050	1.78947	5.43079	-1.60163	5.52e-20	2.94e-19	down	RNFT1	ring finger protein, transmembrane 1 [Source:HGNC Symbol;Acc:HGNC:30206]
ENSG00000133313	18.4075	55.8777	-1.60198	0	0	down	CNDP2	carnosine dipeptidase 2 [Source:HGNC Symbol;Acc:HGNC:24437]
ENSG00000128016	16.9444	51.5528	-1.60524	8.28e-158	2.49e-156	down	ZFP36	ZFP36 ring finger protein [Source:HGNC Symbol;Acc:HGNC:12862]
ENSG00000188878	2.21629	6.7782	-1.61275	4.82e-23	2.84e-22	down	FBF1	Fas binding factor 1 [Source:HGNC Symbol;Acc:HGNC:24674]
ENSG00000143499	15.4604	47.3117	-1.61362	7.91e-98	1.52e-96	down	SMYD2	SET and MYND domain containing 2 [Source:HGNC Symbol;Acc:HGNC:20982]
ENSG00000261740	7.86844	24.0847	-1.61397	5.33e-35	4.26e-34	down	AC133555.5	BOLA2-SMG1P6 protein isoform a [Source:RefSeq peptide;Acc:NP_001307551]
ENSG00000138641	5.16056	15.8032	-1.61462	2.14e-48	2.19e-47	down	HERC3	HECT and RLD domain containing E3 ubiquitin protein ligase 3 [Source:HGNC Symbol;Acc:HGNC:4876]
ENSG00000147654	4.73374	14.5321	-1.61819	1.05e-19	5.53e-19	down	EBAG9	estrogen receptor binding site associated, antigen, 9 [Source:HGNC Symbol;Acc:HGNC:3123]
ENSG00000150768	3.35369	10.2999	-1.61881	4.99e-51	5.35e-50	down	DLAT	dihydrolipoamide S-acetyltransferase [Source:HGNC Symbol;Acc:HGNC:2896]
ENSG00000152117	4.96845	15.2732	-1.62013	8.87e-166	2.8e-164	down	AC073869.1	-
ENSG00000087274	6.16826	18.9635	-1.62029	6.74e-100	1.33e-98	down	ADD1	adducin 1 [Source:HGNC Symbol;Acc:HGNC:243]
ENSG00000075240	4.4754	13.7777	-1.62224	7.33e-43	6.79e-42	down	GRAMD4	GRAM domain containing 4 [Source:HGNC Symbol;Acc:HGNC:29113]
ENSG00000135372	6.78955	20.9406	-1.62491	2.57e-155	7.67e-154	down	NAT10	N-acetyltransferase 10 [Source:HGNC Symbol;Acc:HGNC:29830]
ENSG00000276043	2.65733	8.19693	-1.6251	4.82e-57	5.62e-56	down	UHRF1	ubiquitin like with PHD and ring finger domains 1 [Source:HGNC Symbol;Acc:HGNC:12556]
ENSG00000088451	3.21372	9.92581	-1.62694	1.53e-39	1.34e-38	down	TGDS	TDP-glucose 4,6-dehydratase [Source:HGNC Symbol;Acc:HGNC:20324]
ENSG00000156970	1.90567	5.88634	-1.62707	1.01e-37	8.49e-37	down	BUB1B	BUB1 mitotic checkpoint serine/threonine kinase B [Source:HGNC Symbol;Acc:HGNC:1149]
ENSG00000089876	4.72639	14.6021	-1.62737	1.12e-77	1.72e-76	down	DHX32	DEAH-box helicase 32 (putative) [Source:HGNC Symbol;Acc:HGNC:16717]
ENSG00000187678	3.20546	9.91069	-1.62845	7.97e-97	1.51e-95	down	SPRY4	sprouty RTK signaling antagonist 4 [Source:HGNC Symbol;Acc:HGNC:15533]
ENSG00000196305	9.21312	28.532	-1.63082	2.02e-222	8.88e-221	down	IARS	isoleucyl-tRNA synthetase [Source:HGNC Symbol;Acc:HGNC:5330]
ENSG00000086475	18.1453	56.2999	-1.63354	3.1e-171	1.02e-169	down	SEPHS1	selenophosphate synthetase 1 [Source:HGNC Symbol;Acc:HGNC:19685]
ENSG00000198900	2.86165	8.87915	-1.63357	1.05e-68	1.45e-67	down	1	topoisomerase (DNA) I [Source:HGNC Symbol;Acc:HGNC:11986]
ENSG00000113083	2.35948	7.32292	-1.63395	1.26e-74	1.85e-73	down	LOX	lysyl oxidase [Source:HGNC Symbol;Acc:HGNC:6664]
ENSG00000156976	22.5845	70.0979	-1.63404	2.8e-306	1.83e-304	down	EIF4A2	eukaryotic translation initiation factor 4A2 [Source:HGNC Symbol;Acc:HGNC:3284]
ENSG00000128928	3.49854	10.8736	-1.63601	3.41e-49	3.53e-48	down	IVD	isovaleryl-CoA dehydrogenase [Source:HGNC Symbol;Acc:HGNC:6186]
ENSG00000234906	9.18178	28.5433	-1.6363	3.36e-44	3.19e-43	down	APOC2	apolipoprotein C2 [Source:HGNC Symbol;Acc:HGNC:609]
ENSG00000171823	2.22928	6.95457	-1.64138	5.06e-19	2.62e-18	down	FBXL14	F-box and leucine rich repeat protein 14 [Source:HGNC Symbol;Acc:HGNC:28624]
ENSG00000131470	3.19599	9.97294	-1.64176	7.46e-28	4.98e-27	down	PSMC3IP	PSMC3 interacting protein [Source:HGNC Symbol;Acc:HGNC:17928]
ENSG00000164329	2.095	6.54118	-1.6426	2.24e-82	3.65e-81	down	PAPD4	poly(A) RNA polymerase D4, non-canonical [Source:HGNC Symbol;Acc:HGNC:26776]
ENSG00000124788	2.44221	7.63246	-1.64396	2.01e-46	1.99e-45	down	ATXN1	ataxin 1 [Source:HGNC Symbol;Acc:HGNC:10548]
ENSG00000109321	62.8511	196.436	-1.64405	0	0	down	AREG	amphiregulin [Source:HGNC Symbol;Acc:HGNC:651]
ENSG00000167193	2.91761	9.13413	-1.64648	3.69e-71	5.26e-70	down	CRK	CRK proto-oncogene, adaptor protein [Source:HGNC Symbol;Acc:HGNC:2362]
ENSG00000130826	11.4581	35.8738	-1.64657	1.12e-87	1.94e-86	down	DKC1	dyskerin pseudouridine synthase 1 [Source:HGNC Symbol;Acc:HGNC:2890]
ENSG00000123584	1.84698	5.7836	-1.6468	3.96e-23	2.34e-22	down	MAGEA9	MAGE family member A9 [Source:HGNC Symbol;Acc:HGNC:6807]
ENSG00000189060	18.0603	56.5823	-1.64753	1.13e-273	6.4e-272	down	H1F0	H1 histone family member 0 [Source:HGNC Symbol;Acc:HGNC:4714]
ENSG00000124593	23.8622	74.977	-1.65172	0	0	down	AL365205.1	Prickle-like protein 4 [Source:UniProtKB/Swiss-Prot;Acc:Q2TBC4]
ENSG00000085644	3.26191	10.255	-1.65254	1.65e-102	3.35e-101	down	ZNF213	zinc finger protein 213 [Source:HGNC Symbol;Acc:HGNC:13005]
ENSG00000121691	11.5371	36.3197	-1.65447	1.4e-166	4.46e-165	down	CAT	catalase [Source:HGNC Symbol;Acc:HGNC:1516]
ENSG00000109667	5.19312	16.3485	-1.65449	9.41e-66	1.25e-64	down	SLC2A9	solute carrier family 2 member 9 [Source:HGNC Symbol;Acc:HGNC:13446]
ENSG00000163286	3.34657	10.5617	-1.65809	3.19e-56	3.67e-55	down	ALPPL2	alkaline phosphatase, placental like 2 [Source:HGNC Symbol;Acc:HGNC:441]
ENSG00000115274	10.6	33.5355	-1.66163	9.58e-95	1.79e-93	down	INO80B	INO80 complex subunit B [Source:HGNC Symbol;Acc:HGNC:13324]
ENSG00000135446	61.9844	196.603	-1.6653	3.3e-156	9.85e-155	down	CDK4	cyclin dependent kinase 4 [Source:HGNC Symbol;Acc:HGNC:1773]
ENSG00000088766	15.083	47.9335	-1.66811	7.9e-05	0.000193283	down	CRLS1	cardiolipin synthase 1 [Source:HGNC Symbol;Acc:HGNC:16148]
ENSG00000213625	3.03183	9.64005	-1.66885	3.26e-214	1.37e-212	down	LEPROT	leptin receptor overlapping transcript [Source:HGNC Symbol;Acc:HGNC:29477]
ENSG00000249992	1.74001	5.53965	-1.67069	1.14e-22	6.6e-22	down	TMEM158	transmembrane protein 158 (gene/pseudogene) [Source:HGNC Symbol;Acc:HGNC:30293]
ENSG00000135297	3.39412	10.8085	-1.67106	3.32e-24	2.02e-23	down	MTO1	mitochondrial tRNA translation optimization 1 [Source:HGNC Symbol;Acc:HGNC:19261]
ENSG00000136100	2.37025	7.54883	-1.67122	1.1e-63	1.42e-62	down	VPS36	vacuolar protein sorting 36 homolog [Source:HGNC Symbol;Acc:HGNC:20312]
ENSG00000166579	10.0907	32.1422	-1.67144	9.94e-128	2.47e-126	down	NDEL1	nudE neurodevelopment protein 1 like 1 [Source:HGNC Symbol;Acc:HGNC:17620]
ENSG00000161847	3.806	12.1412	-1.67357	1.25e-133	3.3e-132	down	RAVER1	ribonucleoprotein, PTB binding 1 [Source:HGNC Symbol;Acc:HGNC:30296]
ENSG00000184588	2.14343	6.85053	-1.67629	5.67e-49	5.86e-48	down	PDE4B	phosphodiesterase 4B [Source:HGNC Symbol;Acc:HGNC:8781]
ENSG00000116337	17.1032	54.7977	-1.67985	0	0	down	AMPD2	adenosine monophosphate deaminase 2 [Source:HGNC Symbol;Acc:HGNC:469]
ENSG00000137807	2.63375	8.44082	-1.68026	5.11e-38	4.32e-37	down	KIF23	kinesin family member 23 [Source:HGNC Symbol;Acc:HGNC:6392]
ENSG00000182670	1.77867	5.70979	-1.68264	7.54e-08	2.34e-07	down	TTC3	tetratricopeptide repeat domain 3 [Source:HGNC Symbol;Acc:HGNC:12393]
ENSG00000081051	9.74977	31.4215	-1.68831	3.17e-123	7.53e-122	down	AFP	alpha fetoprotein [Source:HGNC Symbol;Acc:HGNC:317]
ENSG00000124702	57.578	185.592	-1.68855	0	0	down	KLHDC3	kelch domain containing 3 [Source:HGNC Symbol;Acc:HGNC:20704]
ENSG00000157131	2.01461	6.50065	-1.69008	1.76e-34	1.39e-33	down	C8A	complement C8 alpha chain [Source:HGNC Symbol;Acc:HGNC:1352]
ENSG00000116717	6.71033	21.6749	-1.69157	1.39e-49	1.45e-48	down	GADD45A	growth arrest and DNA damage inducible alpha [Source:HGNC Symbol;Acc:HGNC:4095]
ENSG00000116761	13.135	42.4296	-1.69165	3.03e-145	8.56e-144	down	CTH	cystathionine gamma-lyase [Source:HGNC Symbol;Acc:HGNC:2501]
ENSG00000132819	2.26509	7.34483	-1.69716	5.53e-40	4.86e-39	down	RBM38	RNA binding motif protein 38 [Source:HGNC Symbol;Acc:HGNC:15818]
ENSG00000164465	2.75697	8.94159	-1.69745	1.21e-66	1.62e-65	down	DCBLD1	discoidin, CUB and LCCL domain containing 1 [Source:HGNC Symbol;Acc:HGNC:21479]
ENSG00000066117	6.48775	21.0426	-1.69753	1.92e-128	4.8e-127	down	SMARCD1	SWI/SNF related, matrix associated, actin dependent regulator of chromatin, subfamily d, member 1 [Source:HGNC Symbol;Acc:HGNC:11106]
ENSG00000197142	10.5221	34.1343	-1.6978	2e-304	1.3e-302	down	ACSL5	acyl-CoA synthetase long-chain family member 5 [Source:HGNC Symbol;Acc:HGNC:16526]
ENSG00000144827	3.24964	10.5613	-1.70043	4.18e-95	7.83e-94	down	ABHD10	abhydrolase domain containing 10 [Source:HGNC Symbol;Acc:HGNC:25656]
ENSG00000115919	14.3191	46.6208	-1.70303	9.66e-292	6e-290	down	KYNU	kynureninase [Source:HGNC Symbol;Acc:HGNC:6469]
ENSG00000153187	17.7994	57.9977	-1.70416	7.63e-278	4.41e-276	down	HNRNPU	heterogeneous nuclear ribonucleoprotein U [Source:HGNC Symbol;Acc:HGNC:5048]
ENSG00000182149	3.61143	11.8028	-1.70848	1.15e-13	4.88e-13	down	IST1	IST1, ESCRT-III associated factor [Source:HGNC Symbol;Acc:HGNC:28977]
ENSG00000150593	4.49052	14.6978	-1.71064	4.15e-160	1.27e-158	down	PDCD4	programmed cell death 4 [Source:HGNC Symbol;Acc:HGNC:8763]
ENSG00000215301	8.10029	26.5485	-1.71259	0	0	down	DDX3X	DEAD-box helicase 3, X-linked [Source:HGNC Symbol;Acc:HGNC:2745]
ENSG00000113249	2.52615	8.30336	-1.71676	1.54e-21	8.59e-21	down	HAVCR1	hepatitis A virus cellular receptor 1 [Source:HGNC Symbol;Acc:HGNC:17866]
ENSG00000104267	20.0512	66.228	-1.72375	3.17e-232	1.48e-230	down	CA2	carbonic anhydrase 2 [Source:HGNC Symbol;Acc:HGNC:1373]
ENSG00000138119	2.2456	7.41818	-1.72396	2.76e-69	3.84e-68	down	MYOF	myoferlin [Source:HGNC Symbol;Acc:HGNC:3656]
ENSG00000078403	2.69585	8.9449	-1.73032	2.44e-43	2.29e-42	down	MLLT10	myeloid/lymphoid or mixed-lineage leukemia; translocated to, 10 [Source:HGNC Symbol;Acc:HGNC:16063]
ENSG00000151148	3.21473	10.6734	-1.73125	2.1e-86	3.61e-85	down	UBE3B	ubiquitin protein ligase E3B [Source:HGNC Symbol;Acc:HGNC:13478]
ENSG00000148339	3.01476	10.0202	-1.7328	1.77e-85	3e-84	down	SLC25A25	solute carrier family 25 member 25 [Source:HGNC Symbol;Acc:HGNC:20663]
ENSG00000115652	3.95393	13.1512	-1.73383	9.88e-45	9.46e-44	down	UXS1	UDP-glucuronate decarboxylase 1 [Source:HGNC Symbol;Acc:HGNC:17729]
ENSG00000100938	18.1912	60.5358	-1.73455	5.82e-120	1.35e-118	down	GMPR2	guanosine monophosphate reductase 2 [Source:HGNC Symbol;Acc:HGNC:4377]
ENSG00000253352	5.51877	18.3748	-1.73531	0	0	down	TUG1	taurine up-regulated 1 (non-protein coding) [Source:HGNC Symbol;Acc:HGNC:26066]
ENSG00000086666	5.54013	18.4728	-1.73741	9.53e-69	1.31e-67	down	ZFAND6	zinc finger AN1-type containing 6 [Source:HGNC Symbol;Acc:HGNC:30164]
ENSG00000197763	2.92708	9.77071	-1.739	2.18e-28	1.47e-27	down	TXNRD3	thioredoxin reductase 3 [Source:HGNC Symbol;Acc:HGNC:20667]
ENSG00000169692	41.7824	139.704	-1.7414	0	0	down	AGPAT2	1-acylglycerol-3-phosphate O-acyltransferase 2 [Source:HGNC Symbol;Acc:HGNC:325]
ENSG00000136167	18.2851	61.155	-1.7418	0	0	down	LCP1	lymphocyte cytosolic protein 1 [Source:HGNC Symbol;Acc:HGNC:6528]
ENSG00000166347	10.9873	36.8237	-1.74479	2.14e-185	7.68e-184	down	CYB5A	cytochrome b5 type A [Source:HGNC Symbol;Acc:HGNC:2570]
ENSG00000115415	5.88098	19.7429	-1.7472	6.67e-205	2.69e-203	down	STAT1	signal transducer and activator of transcription 1 [Source:HGNC Symbol;Acc:HGNC:11362]
ENSG00000167711	9.85205	33.1169	-1.74907	2.95e-173	9.75e-172	down	SERPINF2	serpin family F member 2 [Source:HGNC Symbol;Acc:HGNC:9075]
ENSG00000091317	2.39396	8.05022	-1.74963	3.89e-72	5.61e-71	down	CMTM6	CKLF like MARVEL transmembrane domain containing 6 [Source:HGNC Symbol;Acc:HGNC:19177]
ENSG00000001084	3.7734	12.7909	-1.76119	5.17e-93	9.47e-92	down	GCLC	glutamate-cysteine ligase catalytic subunit [Source:HGNC Symbol;Acc:HGNC:4311]
ENSG00000135540	2.12395	7.2069	-1.76263	1.22e-85	2.08e-84	down	NHSL1	NHS like 1 [Source:HGNC Symbol;Acc:HGNC:21021]
ENSG00000204580	9.12139	30.9925	-1.76459	0	0	down	DDR1	discoidin domain receptor tyrosine kinase 1 [Source:HGNC Symbol;Acc:HGNC:2730]
ENSG00000109118	3.21441	10.9291	-1.76555	1.04e-65	1.38e-64	down	PHF12	PHD finger protein 12 [Source:HGNC Symbol;Acc:HGNC:20816]
ENSG00000138823	3.00659	10.2461	-1.76888	4.11e-87	7.11e-86	down	MTTP	microsomal triglyceride transfer protein [Source:HGNC Symbol;Acc:HGNC:7467]
ENSG00000164111	45.7364	156.055	-1.77064	0	0	down	ANXA5	annexin A5 [Source:HGNC Symbol;Acc:HGNC:543]
ENSG00000105865	2.01346	6.87192	-1.77103	1.52e-41	1.37e-40	down	DUS4L	dihydrouridine synthase 4 like [Source:HGNC Symbol;Acc:HGNC:21517]
ENSG00000064012	2.11942	7.23604	-1.77153	1.25e-30	8.95e-30	down	CASP8	caspase 8 [Source:HGNC Symbol;Acc:HGNC:1509]
ENSG00000163517	41.7217	142.689	-1.774	0	0	down	HDAC11	histone deacetylase 11 [Source:HGNC Symbol;Acc:HGNC:19086]
ENSG00000066697	3.17586	10.8991	-1.77898	1.68e-62	2.13e-61	down	MSANTD3	Myb/SANT DNA binding domain containing 3 [Source:HGNC Symbol;Acc:HGNC:23370]
ENSG00000132383	5.10688	17.5485	-1.78083	9.22e-189	3.37e-187	down	RPA1	replication protein A1 [Source:HGNC Symbol;Acc:HGNC:10289]
ENSG00000227766	3.69193	12.7138	-1.78395	6.64e-31	4.79e-30	down	AL671277.1	-
ENSG00000120694	5.4464	18.7738	-1.78535	1.8e-129	4.54e-128	down	HSPH1	heat shock protein family H (Hsp110) member 1 [Source:HGNC Symbol;Acc:HGNC:16969]
ENSG00000101574	1.80983	6.25772	-1.78978	4e-22	2.27e-21	down	METTL4	methyltransferase like 4 [Source:HGNC Symbol;Acc:HGNC:24726]
ENSG00000112312	11.7387	40.7573	-1.79579	2.2e-127	5.45e-126	down	GMNN	geminin, DNA replication inhibitor [Source:HGNC Symbol;Acc:HGNC:17493]
ENSG00000101337	8.72601	30.3391	-1.79778	0	0	down	TM9SF4	transmembrane 9 superfamily member 4 [Source:HGNC Symbol;Acc:HGNC:30797]
ENSG00000238227	5.75044	20.0056	-1.79866	1.07e-130	2.74e-129	down	TMEM250	transmembrane protein 250 [Source:HGNC Symbol;Acc:HGNC:31009]
ENSG00000151364	5.179	18.032	-1.79982	1.8e-124	4.32e-123	down	KCTD14	potassium channel tetramerization domain containing 14 [Source:HGNC Symbol;Acc:HGNC:23295]
ENSG00000146476	1.86965	6.53931	-1.80637	4.06e-40	3.58e-39	down	ARMT1	acidic residue methyltransferase 1 [Source:HGNC Symbol;Acc:HGNC:17872]
ENSG00000100813	22.0168	77.0287	-1.80679	0	0	down	ACIN1	apoptotic chromatin condensation inducer 1 [Source:HGNC Symbol;Acc:HGNC:17066]
ENSG00000144579	33.8056	118.446	-1.80889	0	0	down	CTDSP1	CTD small phosphatase 1 [Source:HGNC Symbol;Acc:HGNC:21614]
ENSG00000168758	2.19404	7.6906	-1.80951	5.88e-30	4.14e-29	down	SEMA4C	semaphorin 4C [Source:HGNC Symbol;Acc:HGNC:10731]
ENSG00000151491	2.41965	8.49493	-1.8118	1.05e-70	1.48e-69	down	EPS8	epidermal growth factor receptor pathway substrate 8 [Source:HGNC Symbol;Acc:HGNC:3420]
ENSG00000178425	3.0345	10.6553	-1.81204	1.86e-20	1e-19	down	NT5DC1	5'-nucleotidase domain containing 1 [Source:HGNC Symbol;Acc:HGNC:21556]
ENSG00000112186	1.65904	5.83297	-1.81388	1.95e-47	1.95e-46	down	CAP2	CAP, adenylate cyclase-associated protein, 2 (yeast) [Source:HGNC Symbol;Acc:HGNC:20039]
ENSG00000204120	1.77281	6.2453	-1.81673	4.88e-68	6.65e-67	down	GIGYF2	GRB10 interacting GYF protein 2 [Source:HGNC Symbol;Acc:HGNC:11960]
ENSG00000168818	8.23513	29.0316	-1.81776	2.09e-83	3.46e-82	down	STX18	syntaxin 18 [Source:HGNC Symbol;Acc:HGNC:15942]
ENSG00000124787	4.155	14.6764	-1.82058	3.71e-25	2.31e-24	down	RPP40	ribonuclease P/MRP subunit p40 [Source:HGNC Symbol;Acc:HGNC:20992]
ENSG00000147592	2.73924	9.67828	-1.82097	5.4e-38	4.56e-37	down	LACTB2	lactamase beta 2 [Source:HGNC Symbol;Acc:HGNC:18512]
ENSG00000198722	6.65544	23.5306	-1.82193	3.91e-49	4.04e-48	down	UNC13B	unc-13 homolog B [Source:HGNC Symbol;Acc:HGNC:12566]
ENSG00000101558	17.9962	63.6747	-1.82303	2.24e-114	5e-113	down	VAPA	VAMP associated protein A [Source:HGNC Symbol;Acc:HGNC:12648]
ENSG00000065548	8.84715	31.3319	-1.82435	2.07e-170	6.73e-169	down	ZC3H15	zinc finger CCCH-type containing 15 [Source:HGNC Symbol;Acc:HGNC:29528]
ENSG00000168301	3.25546	11.5332	-1.82486	2.02e-42	1.86e-41	down	KCTD6	potassium channel tetramerization domain containing 6 [Source:HGNC Symbol;Acc:HGNC:22235]
ENSG00000141741	44.0449	156.139	-1.82578	0	0	down	MIEN1	migration and invasion enhancer 1 [Source:HGNC Symbol;Acc:HGNC:28230]
ENSG00000169057	7.51608	26.6458	-1.82586	3.43e-16	1.61e-15	down	MECP2	methyl-CpG binding protein 2 [Source:HGNC Symbol;Acc:HGNC:6990]
ENSG00000275718	6.05557	21.5329	-1.83021	2.01e-46	1.99e-45	down	CCL15	C-C motif chemokine ligand 15 [Source:HGNC Symbol;Acc:HGNC:10613]
ENSG00000000003	16.3712	58.2758	-1.83174	0	0	down	TSPAN6	tetraspanin 6 [Source:HGNC Symbol;Acc:HGNC:11858]
ENSG00000128973	18.9992	67.6605	-1.83238	0	0	down	CLN6	ceroid-lipofuscinosis, neuronal 6, late infantile, variant [Source:HGNC Symbol;Acc:HGNC:2077]
ENSG00000132359	1.52677	5.44282	-1.83387	1.88e-132	4.9e-131	down	RAP1GAP2	RAP1 GTPase activating protein 2 [Source:HGNC Symbol;Acc:HGNC:29176]
ENSG00000283764	3.80929	13.5849	-1.83441	0.00540982	0.0103808	down	MIR6850	microRNA 6850 [Source:HGNC Symbol;Acc:HGNC:50093]
ENSG00000168137	2.10688	7.52819	-1.83719	4.97e-05	0.000123921	down	SETD5	SET domain containing 5 [Source:HGNC Symbol;Acc:HGNC:25566]
ENSG00000140416	9.06296	32.412	-1.83848	9.39e-127	2.32e-125	down	TPM1	tropomyosin 1 (alpha) [Source:HGNC Symbol;Acc:HGNC:12010]
ENSG00000124508	1.73044	6.19141	-1.83913	1.14e-58	1.37e-57	down	BTN2A2	butyrophilin subfamily 2 member A2 [Source:HGNC Symbol;Acc:HGNC:1137]
ENSG00000168036	13.3322	47.722	-1.83974	0	0	down	CTNNB1	catenin beta 1 [Source:HGNC Symbol;Acc:HGNC:2514]
ENSG00000128050	9.7387	34.9829	-1.84485	0	0	down	PAICS	phosphoribosylaminoimidazole carboxylase and phosphoribosylaminoimidazolesuccinocarboxamide synthase [Source:HGNC Symbol;Acc:HGNC:8587]
ENSG00000201823	2.45489	8.81912	-1.84498	0.0151545	0.0268945	down	SNORD48	small nucleolar RNA, C/D box 48 [Source:HGNC Symbol;Acc:HGNC:10188]
ENSG00000180525	1.90041	6.84351	-1.84842	9.82e-47	9.77e-46	down	PRR26	proline rich 26 [Source:HGNC Symbol;Acc:HGNC:30724]
ENSG00000124532	10.4114	37.51	-1.8491	2.58e-244	1.29e-242	down	MRS2	MRS2, magnesium transporter [Source:HGNC Symbol;Acc:HGNC:13785]
ENSG00000184009	246.655	892.917	-1.85603	0	0	down	ACTG1	actin gamma 1 [Source:HGNC Symbol;Acc:HGNC:144]
ENSG00000145107	4.43611	16.0942	-1.85917	3.16e-58	3.76e-57	down	TM4SF19	transmembrane 4 L six family member 19 [Source:HGNC Symbol;Acc:HGNC:25167]
ENSG00000224916	1.41736	5.14293	-1.85939	8.36e-38	7.04e-37	down	APOC4-APOC2	APOC4-APOC2 readthrough (NMD candidate) [Source:HGNC Symbol;Acc:HGNC:44426]
ENSG00000066926	2.99105	10.8608	-1.8604	3.73e-105	7.75e-104	down	FECH	ferrochelatase [Source:HGNC Symbol;Acc:HGNC:3647]
ENSG00000204978	3.20382	11.6417	-1.86143	7.83e-29	5.34e-28	down	ERICH4	glutamate rich 4 [Source:HGNC Symbol;Acc:HGNC:34497]
ENSG00000273230	10.0801	36.6928	-1.86399	4.82e-276	2.74e-274	down	AC102953.2	-
ENSG00000065154	26.157	95.5962	-1.86975	0	0	down	OAT	ornithine aminotransferase [Source:HGNC Symbol;Acc:HGNC:8091]
ENSG00000168306	22.3731	81.981	-1.87352	3.92e-227	1.78e-225	down	ACOX2	acyl-CoA oxidase 2 [Source:HGNC Symbol;Acc:HGNC:120]
ENSG00000011304	27.0739	99.4035	-1.87639	0	0	down	PTBP1	polypyrimidine tract binding protein 1 [Source:HGNC Symbol;Acc:HGNC:9583]
ENSG00000110436	1.68451	6.19024	-1.87766	6.16e-55	6.97e-54	down	SLC1A2	solute carrier family 1 member 2 [Source:HGNC Symbol;Acc:HGNC:10940]
ENSG00000135503	4.50574	16.5594	-1.87781	1.49e-169	4.8e-168	down	ACVR1B	activin A receptor type 1B [Source:HGNC Symbol;Acc:HGNC:172]
ENSG00000120705	10.9501	40.3404	-1.88128	0	0	down	ETF1	eukaryotic translation termination factor 1 [Source:HGNC Symbol;Acc:HGNC:3477]
ENSG00000119139	3.33403	12.3369	-1.88764	8.11e-133	2.12e-131	down	TJP2	tight junction protein 2 [Source:HGNC Symbol;Acc:HGNC:11828]
ENSG00000213225	9.98247	36.983	-1.88939	6.3e-83	1.04e-81	down	NOC2LP1	NOC2 like nucleolar associated transcriptional repressor pseudogene 1 [Source:HGNC Symbol;Acc:HGNC:52285]
ENSG00000162735	2.42687	9.01563	-1.89333	3.23e-88	5.67e-87	down	PEX19	peroxisomal biogenesis factor 19 [Source:HGNC Symbol;Acc:HGNC:9713]
ENSG00000101844	2.47095	9.20058	-1.89666	9.12e-73	1.32e-71	down	ATG4A	autophagy related 4A cysteine peptidase [Source:HGNC Symbol;Acc:HGNC:16489]
ENSG00000125775	3.1982	11.9457	-1.90116	3.18e-47	3.18e-46	down	SDCBP2	syndecan binding protein 2 [Source:HGNC Symbol;Acc:HGNC:15756]
ENSG00000104419	64.9586	242.875	-1.90262	0	0	down	NDRG1	N-myc downstream regulated 1 [Source:HGNC Symbol;Acc:HGNC:7679]
ENSG00000028116	2.17868	8.15353	-1.90397	1.28e-38	1.1e-37	down	VRK2	vaccinia related kinase 2 [Source:HGNC Symbol;Acc:HGNC:12719]
ENSG00000235897	1.58274	5.9432	-1.90882	4.27e-10	1.52e-09	down	TM4SF19-AS1	TM4SF19 antisense RNA 1 [Source:HGNC Symbol;Acc:HGNC:41085]
ENSG00000065809	6.94422	26.1152	-1.91101	8.51e-269	4.72e-267	down	FAM107B	family with sequence similarity 107 member B [Source:HGNC Symbol;Acc:HGNC:23726]
ENSG00000114405	4.8668	18.3144	-1.91193	1.4e-28	9.48e-28	down	C3orf14	chromosome 3 open reading frame 14 [Source:HGNC Symbol;Acc:HGNC:25024]
ENSG00000135245	27.5022	103.604	-1.91346	0	0	down	HILPDA	hypoxia inducible lipid droplet associated [Source:HGNC Symbol;Acc:HGNC:28859]
ENSG00000084110	20.4976	77.3254	-1.91549	0	0	down	HAL	histidine ammonia-lyase [Source:HGNC Symbol;Acc:HGNC:4806]
ENSG00000114904	1.33461	5.03657	-1.91603	8.05e-13	3.28e-12	down	NEK4	NIMA related kinase 4 [Source:HGNC Symbol;Acc:HGNC:11399]
ENSG00000124615	3.10836	11.768	-1.92065	7.3e-83	1.2e-81	down	MOCS1	molybdenum cofactor synthesis 1 [Source:HGNC Symbol;Acc:HGNC:7190]
ENSG00000138081	2.25973	8.56895	-1.92297	1.19e-53	1.33e-52	down	FBXO11	F-box protein 11 [Source:HGNC Symbol;Acc:HGNC:13590]
ENSG00000158715	3.87278	14.6995	-1.92432	3.32e-109	7.16e-108	down	SLC45A3	solute carrier family 45 member 3 [Source:HGNC Symbol;Acc:HGNC:8642]
ENSG00000139197	5.0787	19.3122	-1.92698	2.21e-164	6.92e-163	down	PEX5	peroxisomal biogenesis factor 5 [Source:HGNC Symbol;Acc:HGNC:9719]
ENSG00000133961	2.03635	7.76605	-1.93119	1.2e-183	4.24e-182	down	NUMB	NUMB, endocytic adaptor protein [Source:HGNC Symbol;Acc:HGNC:8060]
ENSG00000147257	83.323	317.835	-1.93149	0	0	down	GPC3	glypican 3 [Source:HGNC Symbol;Acc:HGNC:4451]
ENSG00000118137	157.984	602.893	-1.93212	0	0	down	APOA1	apolipoprotein A1 [Source:HGNC Symbol;Acc:HGNC:600]
ENSG00000274020	2.66026	10.1831	-1.93653	4.05e-37	3.36e-36	down	LINC01138	long intergenic non-protein coding RNA 1138 [Source:HGNC Symbol;Acc:HGNC:49454]
ENSG00000116459	23.4552	89.7938	-1.93671	1.92e-25	1.2e-24	down	ATP5F1	ATP synthase, H+ transporting, mitochondrial Fo complex subunit B1 [Source:HGNC Symbol;Acc:HGNC:840]
ENSG00000115084	3.05321	11.6922	-1.93715	2.44e-30	1.73e-29	down	SLC35F5	solute carrier family 35 member F5 [Source:HGNC Symbol;Acc:HGNC:23617]
ENSG00000073969	2.70765	10.4334	-1.9461	2.2e-212	9.21e-211	down	NSF	N-ethylmaleimide sensitive factor, vesicle fusing ATPase [Source:HGNC Symbol;Acc:HGNC:8016]
ENSG00000234460	1.80075	6.95505	-1.94946	1.23e-09	4.28e-09	down	AL772337.3	-
ENSG00000100242	10.4512	40.3942	-1.95048	0	0	down	SUN2	Sad1 and UNC84 domain containing 2 [Source:HGNC Symbol;Acc:HGNC:14210]
ENSG00000151923	13.7307	53.0703	-1.9505	5.26e-96	9.95e-95	down	TIAL1	TIA1 cytotoxic granule associated RNA binding protein like 1 [Source:HGNC Symbol;Acc:HGNC:11804]
ENSG00000135392	1.29816	5.02381	-1.95231	1.2e-52	1.31e-51	down	DNAJC14	DnaJ heat shock protein family (Hsp40) member C14 [Source:HGNC Symbol;Acc:HGNC:24581]
ENSG00000207445	1.99921	7.742	-1.95327	0.000161525	0.000382655	down	SNORD15B	small nucleolar RNA, C/D box 15B [Source:HGNC Symbol;Acc:HGNC:16649]
ENSG00000186352	4.89658	18.9823	-1.95481	3.45e-56	3.97e-55	down	ANKRD37	ankyrin repeat domain 37 [Source:HGNC Symbol;Acc:HGNC:29593]
ENSG00000239779	26.8965	104.297	-1.95521	1.7e-290	1.05e-288	down	WBP1	WW domain binding protein 1 [Source:HGNC Symbol;Acc:HGNC:12737]
ENSG00000152661	2.0166	7.87182	-1.96477	2.14e-65	2.81e-64	down	GJA1	gap junction protein alpha 1 [Source:HGNC Symbol;Acc:HGNC:4274]
ENSG00000167461	11.4202	44.6237	-1.96622	0	0	down	RAB8A	RAB8A, member RAS oncogene family [Source:HGNC Symbol;Acc:HGNC:7007]
ENSG00000265452	1.74897	6.84435	-1.96841	0.00919216	0.0169012	down	MIR3682	microRNA 3682 [Source:HGNC Symbol;Acc:HGNC:38916]
ENSG00000171848	3.43205	13.4547	-1.97096	3.97e-63	5.07e-62	down	RRM2	ribonucleotide reductase regulatory subunit M2 [Source:HGNC Symbol;Acc:HGNC:10452]
ENSG00000266208	1.55248	6.11285	-1.97727	3.15e-36	2.57e-35	down	AC080112.2	-
ENSG00000141127	4.92034	19.4188	-1.98063	2.33e-56	2.68e-55	down	PRPSAP2	phosphoribosyl pyrophosphate synthetase associated protein 2 [Source:HGNC Symbol;Acc:HGNC:9467]
ENSG00000112031	2.3677	9.36154	-1.98326	8.11e-106	1.7e-104	down	MTRF1L	mitochondrial translational release factor 1 like [Source:HGNC Symbol;Acc:HGNC:21051]
ENSG00000148926	4.87045	19.3027	-1.98668	4.76e-40	4.19e-39	down	ADM	adrenomedullin [Source:HGNC Symbol;Acc:HGNC:259]
ENSG00000180979	1.59728	6.33117	-1.98686	2.86e-11	1.09e-10	down	LRRC57	leucine rich repeat containing 57 [Source:HGNC Symbol;Acc:HGNC:26719]
ENSG00000054690	1.64408	6.52687	-1.98911	3.16e-28	2.13e-27	down	PLEKHH1	pleckstrin homology, MyTH4 and FERM domain containing H1 [Source:HGNC Symbol;Acc:HGNC:17733]
ENSG00000117525	1.37414	5.46836	-1.99258	7.41e-28	4.94e-27	down	F3	coagulation factor III, tissue factor [Source:HGNC Symbol;Acc:HGNC:3541]
ENSG00000165732	4.36288	17.3993	-1.99568	1.08e-218	4.64e-217	down	DDX21	DExD-box helicase 21 [Source:HGNC Symbol;Acc:HGNC:2744]
ENSG00000152464	7.2555	28.9709	-1.99746	4.54e-72	6.53e-71	down	RPP38	ribonuclease P/MRP subunit p38 [Source:HGNC Symbol;Acc:HGNC:30329]
ENSG00000146223	4.9707	20.0157	-2.00961	2.21e-228	1.01e-226	down	RPL7L1	ribosomal protein L7 like 1 [Source:HGNC Symbol;Acc:HGNC:21370]
ENSG00000204128	3.18473	12.8295	-2.01022	7.8e-116	1.76e-114	down	C2orf72	chromosome 2 open reading frame 72 [Source:HGNC Symbol;Acc:HGNC:27418]
ENSG00000127125	7.88864	31.8034	-2.01133	2.68e-73	3.91e-72	down	PPCS	phosphopantothenoylcysteine synthetase [Source:HGNC Symbol;Acc:HGNC:25686]
ENSG00000140876	2.92887	11.833	-2.0144	6.51e-30	4.57e-29	down	NUDT7	nudix hydrolase 7 [Source:HGNC Symbol;Acc:HGNC:8054]
ENSG00000122566	113.452	461.635	-2.02466	0	0	down	HNRNPA2B1	heterogeneous nuclear ribonucleoprotein A2/B1 [Source:HGNC Symbol;Acc:HGNC:5033]
ENSG00000070366	2.13126	8.69707	-2.02882	1.66e-38	1.42e-37	down	SMG6	SMG6, nonsense mediated mRNA decay factor [Source:HGNC Symbol;Acc:HGNC:17809]
ENSG00000114779	13.8428	56.8594	-2.03826	1.54e-302	9.92e-301	down	ABHD14B	abhydrolase domain containing 14B [Source:HGNC Symbol;Acc:HGNC:28235]
ENSG00000136371	20.2094	83.3772	-2.04463	7.14e-216	3.04e-214	down	MTHFS	methenyltetrahydrofolate synthetase [Source:HGNC Symbol;Acc:HGNC:7437]
ENSG00000243649	4.7946	19.7818	-2.04469	5.5e-77	8.41e-76	down	CFB	complement factor B [Source:HGNC Symbol;Acc:HGNC:1037]
ENSG00000227500	14.3537	59.4615	-2.05053	0	0	down	SCAMP4	secretory carrier membrane protein 4 [Source:HGNC Symbol;Acc:HGNC:30385]
ENSG00000185515	1.34743	5.58241	-2.05068	1.56e-65	2.06e-64	down	BRCC3	BRCA1/BRCA2-containing complex subunit 3 [Source:HGNC Symbol;Acc:HGNC:24185]
ENSG00000185838	5.33553	22.1071	-2.05081	3.95e-55	4.49e-54	down	GNB1L	G protein subunit beta 1 like [Source:HGNC Symbol;Acc:HGNC:4397]
ENSG00000134333	54.1227	224.608	-2.0531	0	0	down	LDHA	lactate dehydrogenase A [Source:HGNC Symbol;Acc:HGNC:6535]
ENSG00000169299	1.37397	5.71192	-2.05562	1.13e-54	1.27e-53	down	PGM2	phosphoglucomutase 2 [Source:HGNC Symbol;Acc:HGNC:8906]
ENSG00000221914	1.2437	5.1793	-2.05812	4.36e-30	3.08e-29	down	PPP2R2A	protein phosphatase 2 regulatory subunit Balpha [Source:HGNC Symbol;Acc:HGNC:9304]
ENSG00000163249	1.51356	6.33731	-2.06593	6.44e-59	7.72e-58	down	CCNYL1	cyclin Y like 1 [Source:HGNC Symbol;Acc:HGNC:26868]
ENSG00000156968	2.74582	11.5826	-2.07664	3.12e-244	1.56e-242	down	MPV17L	MPV17 mitochondrial inner membrane protein like [Source:HGNC Symbol;Acc:HGNC:26827]
ENSG00000138398	3.95514	16.6846	-2.07671	7.56e-101	1.5e-99	down	PPIG	peptidylprolyl isomerase G [Source:HGNC Symbol;Acc:HGNC:14650]
ENSG00000109472	7.74179	32.7763	-2.08191	5.82e-227	2.64e-225	down	CPE	carboxypeptidase E [Source:HGNC Symbol;Acc:HGNC:2303]
ENSG00000185551	3.90015	16.5145	-2.08213	3.52e-60	4.3e-59	down	NR2F2	nuclear receptor subfamily 2 group F member 2 [Source:HGNC Symbol;Acc:HGNC:7976]
ENSG00000090534	4.69167	19.8858	-2.08356	1.7e-100	3.37e-99	down	THPO	thrombopoietin [Source:HGNC Symbol;Acc:HGNC:11795]
ENSG00000257390	1.86972	7.95805	-2.08959	7.84e-74	1.15e-72	down	AC023055.1	-
ENSG00000177576	2.5318	10.7894	-2.09138	3.73e-39	3.22e-38	down	C18orf32	chromosome 18 open reading frame 32 [Source:HGNC Symbol;Acc:HGNC:31690]
ENSG00000092148	3.77204	16.143	-2.0975	3.93e-33	2.99e-32	down	HECTD1	HECT domain E3 ubiquitin protein ligase 1 [Source:HGNC Symbol;Acc:HGNC:20157]
ENSG00000142002	5.33947	22.9092	-2.10115	8.51e-308	5.59e-306	down	DPP9	dipeptidyl peptidase 9 [Source:HGNC Symbol;Acc:HGNC:18648]
ENSG00000102738	4.3852	18.8276	-2.10213	7.1e-73	1.03e-71	down	MRPS31	mitochondrial ribosomal protein S31 [Source:HGNC Symbol;Acc:HGNC:16632]
ENSG00000166526	3.34286	14.4028	-2.1072	1.13e-117	2.58e-116	down	ZNF3	zinc finger protein 3 [Source:HGNC Symbol;Acc:HGNC:13089]
ENSG00000197948	2.80411	12.1132	-2.11096	1.43e-124	3.45e-123	down	FCHSD1	FCH and double SH3 domains 1 [Source:HGNC Symbol;Acc:HGNC:25463]
ENSG00000169813	15.1527	65.5029	-2.11198	1.41e-271	7.91e-270	down	HNRNPF	heterogeneous nuclear ribonucleoprotein F [Source:HGNC Symbol;Acc:HGNC:5039]
ENSG00000095787	3.53826	15.2996	-2.11238	1.49e-137	4.07e-136	down	WAC	WW domain containing adaptor with coiled-coil [Source:HGNC Symbol;Acc:HGNC:17327]
ENSG00000122884	4.81744	20.9126	-2.11804	5.55e-185	1.99e-183	down	P4HA1	prolyl 4-hydroxylase subunit alpha 1 [Source:HGNC Symbol;Acc:HGNC:8546]
ENSG00000197299	3.11925	13.6044	-2.1248	9.42e-07	2.7e-06	down	BLM	Bloom syndrome RecQ like helicase [Source:HGNC Symbol;Acc:HGNC:1058]
ENSG00000177917	1.36976	5.99777	-2.1305	7.09e-17	3.4e-16	down	ARL6IP6	ADP ribosylation factor like GTPase 6 interacting protein 6 [Source:HGNC Symbol;Acc:HGNC:24048]
ENSG00000151689	4.49955	19.7905	-2.13696	3.52e-81	5.65e-80	down	INPP1	inositol polyphosphate-1-phosphatase [Source:HGNC Symbol;Acc:HGNC:6071]
ENSG00000099992	2.75531	12.1552	-2.14129	5.93e-71	8.42e-70	down	TBC1D10A	TBC1 domain family member 10A [Source:HGNC Symbol;Acc:HGNC:23609]
ENSG00000179152	2.93568	12.9677	-2.14316	3.46e-59	4.17e-58	down	TCAIM	T-cell activation inhibitor, mitochondrial [Source:HGNC Symbol;Acc:HGNC:25241]
ENSG00000083312	1.28318	5.67013	-2.14366	1.42e-250	7.39e-249	down	TNPO1	transportin 1 [Source:HGNC Symbol;Acc:HGNC:6401]
ENSG00000258484	4.97841	22.0311	-2.14579	1.17e-21	6.54e-21	down	SPESP1	sperm equatorial segment protein 1 [Source:HGNC Symbol;Acc:HGNC:15570]
ENSG00000153130	3.37827	15.0614	-2.1565	1.4e-18	7.11e-18	down	SCOC	short coiled-coil protein [Source:HGNC Symbol;Acc:HGNC:20335]
ENSG00000175137	3.79783	16.9648	-2.1593	2.78e-222	1.22e-220	down	SH3BP5L	SH3 binding domain protein 5 like [Source:HGNC Symbol;Acc:HGNC:29360]
ENSG00000126746	1.48748	6.6601	-2.16268	1.11e-46	1.11e-45	down	ZNF384	zinc finger protein 384 [Source:HGNC Symbol;Acc:HGNC:11955]
ENSG00000115760	1.13755	5.09904	-2.16429	1.09e-69	1.52e-68	down	BIRC6	baculoviral IAP repeat containing 6 [Source:HGNC Symbol;Acc:HGNC:13516]
ENSG00000111596	1.71119	7.73259	-2.17595	2.74e-123	6.51e-122	down	CNOT2	CCR4-NOT transcription complex subunit 2 [Source:HGNC Symbol;Acc:HGNC:7878]
ENSG00000110881	1.32124	5.99287	-2.18136	1.97e-127	4.88e-126	down	ASIC1	acid sensing ion channel subunit 1 [Source:HGNC Symbol;Acc:HGNC:100]
ENSG00000172594	2.05944	9.34671	-2.1822	5.72e-45	5.5e-44	down	SMPDL3A	sphingomyelin phosphodiesterase acid like 3A [Source:HGNC Symbol;Acc:HGNC:17389]
ENSG00000135916	9.09403	41.3596	-2.18523	3.19e-175	1.07e-173	down	ITM2C	integral membrane protein 2C [Source:HGNC Symbol;Acc:HGNC:6175]
ENSG00000138308	1.92131	8.80899	-2.19688	1.04e-32	7.8e-32	down	PLA2G12B	phospholipase A2 group XIIB [Source:HGNC Symbol;Acc:HGNC:18555]
ENSG00000202252	2.11014	9.68549	-2.19849	0.000618377	0.0013651	down	SNORD14C	small nucleolar RNA, C/D box 14C [Source:HGNC Symbol;Acc:HGNC:30352]
ENSG00000186815	7.02117	32.323	-2.20277	0	0	down	TPCN1	two pore segment channel 1 [Source:HGNC Symbol;Acc:HGNC:18182]
ENSG00000139644	67.5649	312.244	-2.20833	0	0	down	TMBIM6	transmembrane BAX inhibitor motif containing 6 [Source:HGNC Symbol;Acc:HGNC:11723]
ENSG00000183018	1.12909	5.22101	-2.20917	5.18e-17	2.5e-16	down	SPNS2	sphingolipid transporter 2 [Source:HGNC Symbol;Acc:HGNC:26992]
ENSG00000254741	1.523	7.06457	-2.21368	7.1e-11	2.65e-10	down	AC067930.2	-
ENSG00000170265	4.43403	20.6012	-2.21604	1.66e-250	8.6e-249	down	ZNF282	zinc finger protein 282 [Source:HGNC Symbol;Acc:HGNC:13076]
ENSG00000143337	1.09113	5.07401	-2.21731	7.21e-29	4.92e-28	down	TOR1AIP1	torsin 1A interacting protein 1 [Source:HGNC Symbol;Acc:HGNC:29456]
ENSG00000133424	1.37619	6.40947	-2.21953	2.73e-119	6.3e-118	down	LARGE1	LARGE xylosyl- and glucuronyltransferase 1 [Source:HGNC Symbol;Acc:HGNC:6511]
ENSG00000148090	2.32295	10.8339	-2.22153	9e-62	1.12e-60	down	AUH	AU RNA binding methylglutaconyl-CoA hydratase [Source:HGNC Symbol;Acc:HGNC:890]
ENSG00000149131	4.5952	21.5878	-2.23202	6.55e-130	1.66e-128	down	SERPING1	serpin family G member 1 [Source:HGNC Symbol;Acc:HGNC:1228]
ENSG00000142731	1.57425	7.41659	-2.23609	4.5e-14	1.95e-13	down	PLK4	polo like kinase 4 [Source:HGNC Symbol;Acc:HGNC:11397]
ENSG00000150093	12.2249	57.6253	-2.23688	0	0	down	ITGB1	integrin subunit beta 1 [Source:HGNC Symbol;Acc:HGNC:6153]
ENSG00000169018	1.12437	5.3133	-2.24049	9.73e-123	2.3e-121	down	FEM1B	fem-1 homolog B [Source:HGNC Symbol;Acc:HGNC:3649]
ENSG00000132840	11.2221	53.5971	-2.25581	0	0	down	BHMT2	betaine--homocysteine S-methyltransferase 2 [Source:HGNC Symbol;Acc:HGNC:1048]
ENSG00000119844	1.86854	8.9267	-2.25622	3.65e-50	3.85e-49	down	AFTPH	aftiphilin [Source:HGNC Symbol;Acc:HGNC:25951]
ENSG00000146678	620.76	2967.29	-2.25704	0	0	down	IGFBP1	insulin like growth factor binding protein 1 [Source:HGNC Symbol;Acc:HGNC:5469]
ENSG00000188582	1.40194	6.71414	-2.25978	6.51e-55	7.36e-54	down	PAQR9	progestin and adipoQ receptor family member 9 [Source:HGNC Symbol;Acc:HGNC:30131]
ENSG00000115947	1.57502	7.546	-2.26034	3.55e-81	5.69e-80	down	ORC4	origin recognition complex subunit 4 [Source:HGNC Symbol;Acc:HGNC:8490]
ENSG00000141580	2.83405	13.6523	-2.26821	2.02e-85	3.42e-84	down	WDR45B	WD repeat domain 45B [Source:HGNC Symbol;Acc:HGNC:25072]
ENSG00000162419	1.4936	7.2578	-2.28074	4.77e-29	3.27e-28	down	GMEB1	glucocorticoid modulatory element binding protein 1 [Source:HGNC Symbol;Acc:HGNC:4370]
ENSG00000199038	2.69861	13.3865	-2.3105	4.19e-06	1.14e-05	down	MIR210	microRNA 210 [Source:HGNC Symbol;Acc:HGNC:31587]
ENSG00000187735	3.72434	18.4901	-2.3117	1.75e-242	8.58e-241	down	TCEA1	transcription elongation factor A1 [Source:HGNC Symbol;Acc:HGNC:11612]
ENSG00000129474	2.86962	14.4184	-2.32898	3.27e-145	9.23e-144	down	AJUBA	ajuba LIM protein [Source:HGNC Symbol;Acc:HGNC:20250]
ENSG00000100099	2.47681	12.7268	-2.36131	1.34e-134	3.57e-133	down	HPS4	HPS4, biogenesis of lysosomal organelles complex 3 subunit 2 [Source:HGNC Symbol;Acc:HGNC:15844]
ENSG00000119725	2.80551	14.4601	-2.36574	1.52e-119	3.52e-118	down	ZNF410	zinc finger protein 410 [Source:HGNC Symbol;Acc:HGNC:20144]
ENSG00000186575	2.34934	12.1239	-2.36753	6.64e-254	3.48e-252	down	NF2	neurofibromin 2 [Source:HGNC Symbol;Acc:HGNC:7773]
ENSG00000162298	10.6988	55.8894	-2.38513	0	0	down	SYVN1	synoviolin 1 [Source:HGNC Symbol;Acc:HGNC:20738]
ENSG00000153157	1.18616	6.20356	-2.3868	0.000155189	0.0003682	down	SYCP2L	synaptonemal complex protein 2 like [Source:HGNC Symbol;Acc:HGNC:21537]
ENSG00000228253	308.516	1619.17	-2.39183	0	0	down	MT-ATP8	mitochondrially encoded ATP synthase 8 [Source:HGNC Symbol;Acc:HGNC:7415]
ENSG00000102743	7.33319	38.5435	-2.39397	4.95e-211	2.04e-209	down	SLC25A15	solute carrier family 25 member 15 [Source:HGNC Symbol;Acc:HGNC:10985]
ENSG00000131187	56.0262	295.362	-2.39831	0	0	down	F12	coagulation factor XII [Source:HGNC Symbol;Acc:HGNC:3530]
ENSG00000130173	17.1252	90.3866	-2.39999	8.16e-224	3.6e-222	down	ANGPTL8	angiopoietin like 8 [Source:HGNC Symbol;Acc:HGNC:24933]
ENSG00000124275	1.3982	7.44751	-2.41318	1.24e-118	2.86e-117	down	MTRR	5-methyltetrahydrofolate-homocysteine methyltransferase reductase [Source:HGNC Symbol;Acc:HGNC:7473]
ENSG00000173786	7.25348	38.7566	-2.4177	1.59e-237	7.66e-236	down	CNP	2',3'-cyclic nucleotide 3' phosphodiesterase [Source:HGNC Symbol;Acc:HGNC:2158]
ENSG00000180581	1.69403	9.08184	-2.42252	7.91e-10	2.77e-09	down	SRP9P1	signal recognition particle 9 pseudogene 1 [Source:HGNC Symbol;Acc:HGNC:23402]
ENSG00000204610	6.67862	35.9423	-2.42806	0	0	down	TRIM15	tripartite motif containing 15 [Source:HGNC Symbol;Acc:HGNC:16284]
ENSG00000183597	3.81134	20.5205	-2.4287	1.09e-168	3.51e-167	down	TANGO2	transport and golgi organization 2 homolog [Source:HGNC Symbol;Acc:HGNC:25439]
ENSG00000158104	14.3952	77.6525	-2.43145	0	0	down	HPD	4-hydroxyphenylpyruvate dioxygenase [Source:HGNC Symbol;Acc:HGNC:5147]
ENSG00000197879	6.26277	33.8221	-2.43309	0	0	down	MYO1C	myosin IC [Source:HGNC Symbol;Acc:HGNC:7597]
ENSG00000133226	2.03571	11.0047	-2.43452	2.77e-114	6.17e-113	down	SRRM1	serine and arginine repetitive matrix 1 [Source:HGNC Symbol;Acc:HGNC:16638]
ENSG00000165914	1.14585	6.26548	-2.45101	9.56e-42	8.69e-41	down	TTC7B	tetratricopeptide repeat domain 7B [Source:HGNC Symbol;Acc:HGNC:19858]
ENSG00000198492	3.76612	20.6335	-2.45384	2.83e-227	1.29e-225	down	YTHDF2	YTH N6-methyladenosine RNA binding protein 2 [Source:HGNC Symbol;Acc:HGNC:31675]
ENSG00000137693	1.58188	8.71857	-2.46245	3.66e-74	5.38e-73	down	YAP1	Yes associated protein 1 [Source:HGNC Symbol;Acc:HGNC:16262]
ENSG00000128708	4.2113	23.2439	-2.46452	2.66e-51	2.85e-50	down	HAT1	histone acetyltransferase 1 [Source:HGNC Symbol;Acc:HGNC:4821]
ENSG00000188338	1.06663	5.91318	-2.47087	2.93e-64	3.79e-63	down	SLC38A3	solute carrier family 38 member 3 [Source:HGNC Symbol;Acc:HGNC:18044]
ENSG00000267426	1.10247	6.16845	-2.48417	4.68e-18	2.34e-17	down	AC087289.3	-
ENSG00000012963	1.16252	6.5399	-2.49201	6.55e-84	1.09e-82	down	UBR7	ubiquitin protein ligase E3 component n-recognin 7 (putative) [Source:HGNC Symbol;Acc:HGNC:20344]
ENSG00000183840	2.23397	12.572	-2.49253	5.9e-129	1.48e-127	down	GPR39	G protein-coupled receptor 39 [Source:HGNC Symbol;Acc:HGNC:4496]
ENSG00000149043	1.10288	6.21644	-2.49481	7.94e-34	6.13e-33	down	SYT8	synaptotagmin 8 [Source:HGNC Symbol;Acc:HGNC:19264]
ENSG00000086712	1.52684	8.68779	-2.50844	1.38e-88	2.43e-87	down	TXLNG	taxilin gamma [Source:HGNC Symbol;Acc:HGNC:18578]
ENSG00000137574	1.1702	6.68674	-2.51455	1.59e-96	3.01e-95	down	TGS1	trimethylguanosine synthase 1 [Source:HGNC Symbol;Acc:HGNC:17843]
ENSG00000101191	1.27519	7.30043	-2.51727	3.08e-73	4.49e-72	down	DIDO1	death inducer-obliterator 1 [Source:HGNC Symbol;Acc:HGNC:2680]
ENSG00000162433	1.04074	5.96321	-2.51847	8.03e-103	1.63e-101	down	AK4	adenylate kinase 4 [Source:HGNC Symbol;Acc:HGNC:363]
ENSG00000131482	6.25166	36.1305	-2.53091	0	0	down	G6PC	glucose-6-phosphatase catalytic subunit [Source:HGNC Symbol;Acc:HGNC:4056]
ENSG00000153823	1.00893	5.85593	-2.53707	9.18e-54	1.02e-52	down	PID1	phosphotyrosine interaction domain containing 1 [Source:HGNC Symbol;Acc:HGNC:26084]
ENSG00000173226	1.87783	10.9144	-2.5391	5.78e-75	8.56e-74	down	IQCB1	IQ motif containing B1 [Source:HGNC Symbol;Acc:HGNC:28949]
ENSG00000111181	1.71332	9.96484	-2.54005	8.36e-104	1.72e-102	down	SLC6A12	solute carrier family 6 member 12 [Source:HGNC Symbol;Acc:HGNC:11045]
ENSG00000119414	2.46735	14.409	-2.54594	6.98e-217	2.99e-215	down	PPP6C	protein phosphatase 6 catalytic subunit [Source:HGNC Symbol;Acc:HGNC:9323]
ENSG00000134744	2.36054	13.7992	-2.5474	7.31e-28	4.88e-27	down	ZCCHC11	zinc finger CCHC-type containing 11 [Source:HGNC Symbol;Acc:HGNC:28981]
ENSG00000107562	1.24542	7.30966	-2.55317	8.48e-73	1.23e-71	down	CXCL12	C-X-C motif chemokine ligand 12 [Source:HGNC Symbol;Acc:HGNC:10672]
ENSG00000066651	1.27866	7.53621	-2.5592	7.86e-38	6.62e-37	down	TRMT11	tRNA methyltransferase 11 homolog [Source:HGNC Symbol;Acc:HGNC:21080]
ENSG00000105171	7.89155	46.6511	-2.56353	4e-72	5.77e-71	down	POP4	POP4 homolog, ribonuclease P/MRP subunit [Source:HGNC Symbol;Acc:HGNC:30081]
ENSG00000137310	1.89138	11.1876	-2.56439	7.95e-165	2.49e-163	down	TCF19	transcription factor 19 [Source:HGNC Symbol;Acc:HGNC:11629]
ENSG00000112303	0.849495	5.02807	-2.56533	2.31e-38	1.97e-37	down	2	vanin 2 [Source:HGNC Symbol;Acc:HGNC:12706]
ENSG00000113761	1.95113	11.5847	-2.56984	1.75e-81	2.83e-80	down	ZNF346	zinc finger protein 346 [Source:HGNC Symbol;Acc:HGNC:16403]
ENSG00000151470	0.852121	5.07609	-2.57459	1.18e-08	3.87e-08	down	C4orf33	chromosome 4 open reading frame 33 [Source:HGNC Symbol;Acc:HGNC:27025]
ENSG00000154710	3.46542	20.8194	-2.58683	7.94e-259	4.22e-257	down	RABGEF1	RAB guanine nucleotide exchange factor 1 [Source:HGNC Symbol;Acc:HGNC:17676]
ENSG00000112715	9.01841	54.4603	-2.59426	0	0	down	VEGFA	vascular endothelial growth factor A [Source:HGNC Symbol;Acc:HGNC:12680]
ENSG00000110880	3.70734	22.4768	-2.59998	0	0	down	CORO1C	coronin 1C [Source:HGNC Symbol;Acc:HGNC:2254]
ENSG00000132906	4.41644	26.7953	-2.60103	1.55e-185	5.6e-184	down	CASP9	caspase 9 [Source:HGNC Symbol;Acc:HGNC:1511]
ENSG00000180535	0.974795	5.91554	-2.60134	4.09e-19	2.13e-18	down	BHLHA15	basic helix-loop-helix family member a15 [Source:HGNC Symbol;Acc:HGNC:22265]
ENSG00000110841	0.836276	5.106	-2.61014	4.87e-131	1.25e-129	down	PPFIBP1	PPFIA binding protein 1 [Source:HGNC Symbol;Acc:HGNC:9249]
ENSG00000001167	1.34866	8.25626	-2.61397	3.65e-108	7.81e-107	down	NFYA	nuclear transcription factor Y subunit alpha [Source:HGNC Symbol;Acc:HGNC:7804]
ENSG00000169016	1.7363	10.6508	-2.61687	3.05e-112	6.71e-111	down	E2F6	E2F transcription factor 6 [Source:HGNC Symbol;Acc:HGNC:3120]
ENSG00000185033	6.92222	42.5757	-2.62072	4.99e-181	1.73e-179	down	SEMA4B	semaphorin 4B [Source:HGNC Symbol;Acc:HGNC:10730]
ENSG00000127080	0.873339	5.41413	-2.63212	1.76e-75	2.62e-74	down	IPPK	inositol-pentakisphosphate 2-kinase [Source:HGNC Symbol;Acc:HGNC:14645]
ENSG00000169410	0.948357	5.88815	-2.63431	2.32e-212	9.68e-211	down	PTPN9	protein tyrosine phosphatase, non-receptor type 9 [Source:HGNC Symbol;Acc:HGNC:9661]
ENSG00000158480	1.84583	11.5502	-2.64557	9.35e-184	3.33e-182	down	SPATA2	spermatogenesis associated 2 [Source:HGNC Symbol;Acc:HGNC:14681]
ENSG00000110583	1.3048	8.25734	-2.66184	2.21e-145	6.26e-144	down	NAA40	N(alpha)-acetyltransferase 40, NatD catalytic subunit [Source:HGNC Symbol;Acc:HGNC:25845]
ENSG00000124222	4.09851	26.0806	-2.66981	0	0	down	STX16	syntaxin 16 [Source:HGNC Symbol;Acc:HGNC:11431]
ENSG00000080618	1.00063	6.39942	-2.67703	2.79e-45	2.7e-44	down	CPB2	carboxypeptidase B2 [Source:HGNC Symbol;Acc:HGNC:2300]
ENSG00000103067	1.97562	12.6561	-2.67945	1.09e-120	2.55e-119	down	ESRP2	epithelial splicing regulatory protein 2 [Source:HGNC Symbol;Acc:HGNC:26152]
ENSG00000139344	12.0944	77.7074	-2.68371	0	0	down	AMDHD1	amidohydrolase domain containing 1 [Source:HGNC Symbol;Acc:HGNC:28577]
ENSG00000022567	1.08338	7.04382	-2.70082	3.5e-107	7.4e-106	down	SLC45A4	solute carrier family 45 member 4 [Source:HGNC Symbol;Acc:HGNC:29196]
ENSG00000116922	1.09377	7.14899	-2.70843	6.06e-53	6.67e-52	down	C1orf109	chromosome 1 open reading frame 109 [Source:HGNC Symbol;Acc:HGNC:26039]
ENSG00000166575	0.795524	5.23691	-2.71874	1.58e-64	2.05e-63	down	TMEM135	transmembrane protein 135 [Source:HGNC Symbol;Acc:HGNC:26167]
ENSG00000144566	1.45755	9.62385	-2.72307	3.86e-113	8.56e-112	down	RAB5A	RAB5A, member RAS oncogene family [Source:HGNC Symbol;Acc:HGNC:9783]
ENSG00000259522	1.54128	10.2207	-2.72929	1.89e-181	6.61e-180	down	AL136295.4	-
ENSG00000204160	1.25698	8.42632	-2.74494	6.89e-221	3e-219	down	ZDHHC18	zinc finger DHHC-type containing 18 [Source:HGNC Symbol;Acc:HGNC:20712]
ENSG00000021488	0.906359	6.09667	-2.74987	1.93e-41	1.74e-40	down	SLC7A9	solute carrier family 7 member 9 [Source:HGNC Symbol;Acc:HGNC:11067]
ENSG00000100084	3.37671	22.8456	-2.75823	0	0	down	HIRA	histone cell cycle regulator [Source:HGNC Symbol;Acc:HGNC:4916]
ENSG00000079308	1.08663	7.37856	-2.76347	3.49e-164	1.09e-162	down	TNS1	tensin 1 [Source:HGNC Symbol;Acc:HGNC:11973]
ENSG00000089195	1.20816	8.20811	-2.76423	6.91e-71	9.81e-70	down	TRMT6	tRNA methyltransferase 6 [Source:HGNC Symbol;Acc:HGNC:20900]
ENSG00000254995	1.14653	7.87877	-2.7807	4.91e-23	2.89e-22	down	STX16-NPEPL1	STX16-NPEPL1 readthrough (NMD candidate) [Source:HGNC Symbol;Acc:HGNC:41993]
ENSG00000261512	4.22433	29.0516	-2.78182	5.62e-192	2.12e-190	down	AC092368.3	-
ENSG00000116962	0.766521	5.30423	-2.79075	5.48e-131	1.4e-129	down	NID1	nidogen 1 [Source:HGNC Symbol;Acc:HGNC:7821]
ENSG00000132964	1.17208	8.11711	-2.7919	9e-60	1.09e-58	down	CDK8	cyclin dependent kinase 8 [Source:HGNC Symbol;Acc:HGNC:1779]
ENSG00000164751	1.32155	9.19488	-2.79859	5.33e-94	9.91e-93	down	PEX2	peroxisomal biogenesis factor 2 [Source:HGNC Symbol;Acc:HGNC:9717]
ENSG00000205403	1.79472	12.5717	-2.80834	1.15e-92	2.1e-91	down	CFI	complement factor I [Source:HGNC Symbol;Acc:HGNC:5394]
ENSG00000130600	32.8369	231.6	-2.81824	0	0	down	H19	H19, imprinted maternally expressed transcript (non-protein coding) [Source:HGNC Symbol;Acc:HGNC:4713]
ENSG00000164089	2.60136	18.54	-2.8333	8.28e-149	2.38e-147	down	ETNPPL	ethanolamine-phosphate phospho-lyase [Source:HGNC Symbol;Acc:HGNC:14404]
ENSG00000099949	7.62879	54.4773	-2.83613	0	0	down	LZTR1	leucine zipper like transcription regulator 1 [Source:HGNC Symbol;Acc:HGNC:6742]
ENSG00000225431	1.51551	10.8286	-2.83697	3.91e-83	6.45e-82	down	LINC01671	long intergenic non-protein coding RNA 1671 [Source:HGNC Symbol;Acc:HGNC:52459]
ENSG00000163959	1.81443	12.9994	-2.84086	1.24e-68	1.7e-67	down	SLC51A	solute carrier family 51 alpha subunit [Source:HGNC Symbol;Acc:HGNC:29955]
ENSG00000136002	0.82031	5.92442	-2.85243	4.45e-78	6.9e-77	down	ARHGEF4	Rho guanine nucleotide exchange factor 4 [Source:HGNC Symbol;Acc:HGNC:684]
ENSG00000100335	2.17424	15.7809	-2.85959	0	0	down	MIEF1	mitochondrial elongation factor 1 [Source:HGNC Symbol;Acc:HGNC:25979]
ENSG00000119912	1.06484	7.79761	-2.8724	3.7e-196	1.42e-194	down	IDE	insulin degrading enzyme [Source:HGNC Symbol;Acc:HGNC:5381]
ENSG00000061794	6.95809	51.0774	-2.87592	0	0	down	MRPS35	mitochondrial ribosomal protein S35 [Source:HGNC Symbol;Acc:HGNC:16635]
ENSG00000160712	2.44652	18.04	-2.88239	0	0	down	IL6R	interleukin 6 receptor [Source:HGNC Symbol;Acc:HGNC:6019]
ENSG00000127314	4.299	32.305	-2.90968	4.73e-12	1.87e-11	down	RAP1B	RAP1B, member of RAS oncogene family [Source:HGNC Symbol;Acc:HGNC:9857]
ENSG00000143924	4.77262	36.1601	-2.92155	0	0	down	EML4	echinoderm microtubule associated protein like 4 [Source:HGNC Symbol;Acc:HGNC:1316]
ENSG00000048707	0.924404	7.02774	-2.92647	2.43e-43	2.27e-42	down	VPS13D	vacuolar protein sorting 13 homolog D [Source:HGNC Symbol;Acc:HGNC:23595]
ENSG00000109046	2.96026	22.5599	-2.92996	0	0	down	WSB1	WD repeat and SOCS box containing 1 [Source:HGNC Symbol;Acc:HGNC:19221]
ENSG00000153066	8.74141	66.8091	-2.93411	0	0	down	TXNDC11	thioredoxin domain containing 11 [Source:HGNC Symbol;Acc:HGNC:28030]
ENSG00000163586	208.405	1628.79	-2.96634	0	0	down	FABP1	fatty acid binding protein 1 [Source:HGNC Symbol;Acc:HGNC:3555]
ENSG00000164818	3.4092	26.8087	-2.97519	0	0	down	DNAAF5	dynein axonemal assembly factor 5 [Source:HGNC Symbol;Acc:HGNC:26013]
ENSG00000125633	1.13608	9.01344	-2.98801	1.39e-281	8.2e-280	down	CCDC93	coiled-coil domain containing 93 [Source:HGNC Symbol;Acc:HGNC:25611]
ENSG00000169504	1.19427	9.59348	-3.00593	4.48e-207	1.82e-205	down	CLIC4	chloride intracellular channel 4 [Source:HGNC Symbol;Acc:HGNC:13518]
ENSG00000235263	0.774257	6.24298	-3.01135	1.2e-21	6.73e-21	down	AL928921.1	-
ENSG00000082146	2.46831	20.056	-3.02244	7.84e-199	3.04e-197	down	STRADB	STE20-related kinase adaptor beta [Source:HGNC Symbol;Acc:HGNC:13205]
ENSG00000131236	7.60398	62.0356	-3.02827	0	0	down	CAP1	adenylate cyclase associated protein 1 [Source:HGNC Symbol;Acc:HGNC:20040]
ENSG00000113300	0.751751	6.14228	-3.03045	2.81e-154	8.35e-153	down	CNOT6	CCR4-NOT transcription complex subunit 6 [Source:HGNC Symbol;Acc:HGNC:14099]
ENSG00000156711	0.843701	6.95441	-3.04312	8.85e-58	1.05e-56	down	MAPK13	mitogen-activated protein kinase 13 [Source:HGNC Symbol;Acc:HGNC:6875]
ENSG00000107159	10.6503	89.3856	-3.06915	0	0	down	CA9	carbonic anhydrase 9 [Source:HGNC Symbol;Acc:HGNC:1383]
ENSG00000117601	1.71719	14.4521	-3.07316	2.38e-107	5.06e-106	down	SERPINC1	serpin family C member 1 [Source:HGNC Symbol;Acc:HGNC:775]
ENSG00000093100	1.13225	9.53375	-3.07385	6.54e-192	2.46e-190	down	AC016026.1	-
ENSG00000138640	0.711195	6.00483	-3.07781	1.2e-132	3.12e-131	down	FAM13A	family with sequence similarity 13 member A [Source:HGNC Symbol;Acc:HGNC:19367]
ENSG00000165322	0.639681	5.45929	-3.09329	3.83e-52	4.15e-51	down	ARHGAP12	Rho GTPase activating protein 12 [Source:HGNC Symbol;Acc:HGNC:16348]
ENSG00000115594	0.981035	8.62906	-3.13683	3.65e-191	1.36e-189	down	IL1R1	interleukin 1 receptor type 1 [Source:HGNC Symbol;Acc:HGNC:5993]
ENSG00000184787	3.53581	31.1981	-3.14135	0	0	down	UBE2G2	ubiquitin conjugating enzyme E2 G2 [Source:HGNC Symbol;Acc:HGNC:12483]
ENSG00000143952	5.52422	48.822	-3.14369	4.02e-181	1.4e-179	down	VPS54	VPS54, GARP complex subunit [Source:HGNC Symbol;Acc:HGNC:18652]
ENSG00000115363	0.647841	5.76509	-3.15363	6.93e-10	2.44e-09	down	EVA1A	eva-1 homolog A, regulator of programmed cell death [Source:HGNC Symbol;Acc:HGNC:25816]
ENSG00000137804	2.2641	20.1571	-3.15428	3.92e-217	1.68e-215	down	NUSAP1	nucleolar and spindle associated protein 1 [Source:HGNC Symbol;Acc:HGNC:18538]
ENSG00000167842	0.633647	5.72829	-3.17635	3.77e-63	4.81e-62	down	MIS12	MIS12, kinetochore complex component [Source:HGNC Symbol;Acc:HGNC:24967]
ENSG00000143418	10.5913	97.5968	-3.20396	0	0	down	CERS2	ceramide synthase 2 [Source:HGNC Symbol;Acc:HGNC:14076]
ENSG00000163946	0.555648	5.15099	-3.21261	1e-123	2.39e-122	down	FAM208A	family with sequence similarity 208 member A [Source:HGNC Symbol;Acc:HGNC:30314]
ENSG00000182326	1.24845	11.7216	-3.23096	1.29e-171	4.23e-170	down	C1S	complement C1s [Source:HGNC Symbol;Acc:HGNC:1247]
ENSG00000270181	1.20066	11.2828	-3.23223	0	0	down	BIVM-ERCC5	BIVM-ERCC5 readthrough [Source:HGNC Symbol;Acc:HGNC:43690]
ENSG00000124260	1.17665	11.0827	-3.23556	1e-142	2.8e-141	down	MAGEA10	MAGE family member A10 [Source:HGNC Symbol;Acc:HGNC:6797]
ENSG00000198099	1.39764	13.2495	-3.24487	1.36e-124	3.28e-123	down	ADH4	alcohol dehydrogenase 4 (class II), pi polypeptide [Source:HGNC Symbol;Acc:HGNC:252]
ENSG00000126945	3.53827	33.8064	-3.25618	0	0	down	HNRNPH2	heterogeneous nuclear ribonucleoprotein H2 [Source:HGNC Symbol;Acc:HGNC:5042]
ENSG00000259171	1.65402	15.8706	-3.26231	8.97e-118	2.05e-116	down	AL163636.2	-
ENSG00000085563	0.907885	8.85873	-3.28652	9.85e-107	2.07e-105	down	ABCB1	ATP binding cassette subfamily B member 1 [Source:HGNC Symbol;Acc:HGNC:40]
ENSG00000204599	0.772115	7.56359	-3.29218	2.85e-104	5.92e-103	down	TRIM39	tripartite motif containing 39 [Source:HGNC Symbol;Acc:HGNC:10065]
ENSG00000174442	1.09608	10.8187	-3.3031	1.12e-114	2.51e-113	down	ZWILCH	zwilch kinetochore protein [Source:HGNC Symbol;Acc:HGNC:25468]
ENSG00000187736	0.800617	7.92483	-3.3072	7.04e-74	1.03e-72	down	NHEJ1	non-homologous end joining factor 1 [Source:HGNC Symbol;Acc:HGNC:25737]
ENSG00000123374	1.62223	16.4946	-3.34594	9e-71	1.27e-69	down	CDK2	cyclin dependent kinase 2 [Source:HGNC Symbol;Acc:HGNC:1771]
ENSG00000164332	1.00905	10.4609	-3.37394	2.56e-125	6.22e-124	down	UBLCP1	ubiquitin like domain containing CTD phosphatase 1 [Source:HGNC Symbol;Acc:HGNC:28110]
ENSG00000144118	2.36542	24.5347	-3.37466	0	0	down	RALB	RAS like proto-oncogene B [Source:HGNC Symbol;Acc:HGNC:9840]
ENSG00000104093	1.55093	16.1185	-3.37751	4.16e-36	3.39e-35	down	DMXL2	Dmx like 2 [Source:HGNC Symbol;Acc:HGNC:2938]
ENSG00000158882	1.53731	16.4365	-3.41842	7.39e-216	3.14e-214	down	TOMM40L	translocase of outer mitochondrial membrane 40 like [Source:HGNC Symbol;Acc:HGNC:25756]
ENSG00000260643	4.11123	44.9594	-3.45098	4.24e-197	1.63e-195	down	AC092718.3	-
ENSG00000002919	1.85074	20.4197	-3.46379	2.72e-237	1.3e-235	down	SNX11	sorting nexin 11 [Source:HGNC Symbol;Acc:HGNC:14975]
ENSG00000129473	0.743119	8.23401	-3.46993	2.1e-166	6.68e-165	down	BCL2L2	BCL2 like 2 [Source:HGNC Symbol;Acc:HGNC:995]
ENSG00000164649	1.03231	11.7366	-3.50707	3.56e-122	8.39e-121	down	CDCA7L	cell division cycle associated 7 like [Source:HGNC Symbol;Acc:HGNC:30777]
ENSG00000106366	2.21268	25.5642	-3.53026	0	0	down	SERPINE1	serpin family E member 1 [Source:HGNC Symbol;Acc:HGNC:8583]
ENSG00000135926	5.57899	64.8254	-3.53848	0	0	down	TMBIM1	transmembrane BAX inhibitor motif containing 1 [Source:HGNC Symbol;Acc:HGNC:23410]
ENSG00000136536	0.532969	6.22715	-3.54645	3.44e-204	1.38e-202	down	7-Mar	membrane associated ring-CH-type finger 7 [Source:HGNC Symbol;Acc:HGNC:17393]
ENSG00000165995	0.781957	9.27462	-3.56813	7.27e-171	2.37e-169	down	CACNB2	calcium voltage-gated channel auxiliary subunit beta 2 [Source:HGNC Symbol;Acc:HGNC:1402]
ENSG00000189056	1.76136	21.0104	-3.57635	0	0	down	RELN	reelin [Source:HGNC Symbol;Acc:HGNC:9957]
ENSG00000145817	1.05933	12.8507	-3.60062	2.54e-212	1.06e-210	down	YIPF5	Yip1 domain family member 5 [Source:HGNC Symbol;Acc:HGNC:24877]
ENSG00000168256	2.23958	27.2378	-3.60431	0	0	down	NKIRAS2	NFKB inhibitor interacting Ras like 2 [Source:HGNC Symbol;Acc:HGNC:17898]
ENSG00000117174	0.734524	9.07285	-3.62667	1.69e-108	3.63e-107	down	ZNHIT6	zinc finger HIT-type containing 6 [Source:HGNC Symbol;Acc:HGNC:26089]
ENSG00000114346	0.833135	10.3482	-3.63469	2.07e-259	1.11e-257	down	ECT2	epithelial cell transforming 2 [Source:HGNC Symbol;Acc:HGNC:3155]
ENSG00000156875	0.560168	7.1743	-3.67891	2.74e-109	5.91e-108	down	MFSD14A	major facilitator superfamily domain containing 14A [Source:HGNC Symbol;Acc:HGNC:23363]
ENSG00000144959	0.484834	6.2356	-3.68497	2.81e-153	8.27e-152	down	NCEH1	neutral cholesterol ester hydrolase 1 [Source:HGNC Symbol;Acc:HGNC:29260]
ENSG00000148965	8.04569	105.374	-3.71116	0	0	down	SAA4	serum amyloid A4, constitutive [Source:HGNC Symbol;Acc:HGNC:10516]
ENSG00000138678	0.818611	10.7456	-3.71442	3.55e-161	1.09e-159	down	GPAT3	glycerol-3-phosphate acyltransferase 3 [Source:HGNC Symbol;Acc:HGNC:28157]
ENSG00000166908	1.09413	14.3649	-3.71469	5.37e-226	2.41e-224	down	PIP4K2C	phosphatidylinositol-5-phosphate 4-kinase type 2 gamma [Source:HGNC Symbol;Acc:HGNC:23786]
ENSG00000063978	2.46131	32.359	-3.71666	0	0	down	RNF4	ring finger protein 4 [Source:HGNC Symbol;Acc:HGNC:10067]
ENSG00000100601	0.460987	6.0636	-3.71738	2.45e-73	3.58e-72	down	ALKBH1	alkB homolog 1, histone H2A dioxygenase [Source:HGNC Symbol;Acc:HGNC:17911]
ENSG00000198431	0.991479	13.138	-3.72802	0	0	down	TXNRD1	thioredoxin reductase 1 [Source:HGNC Symbol;Acc:HGNC:12437]
ENSG00000146833	0.562186	7.61244	-3.75924	1.08e-135	2.91e-134	down	TRIM4	tripartite motif containing 4 [Source:HGNC Symbol;Acc:HGNC:16275]
ENSG00000159111	5.60549	77.543	-3.79008	0	0	down	MRPL10	mitochondrial ribosomal protein L10 [Source:HGNC Symbol;Acc:HGNC:14055]
ENSG00000199488	0.370953	5.17485	-3.80221	3.71e-06	1.02e-05	down	RNU1-70P	RNA, U1 small nuclear 70, pseudogene [Source:HGNC Symbol;Acc:HGNC:48412]
ENSG00000125944	0.693944	9.80537	-3.82068	1.46e-129	3.69e-128	down	HNRNPR	heterogeneous nuclear ribonucleoprotein R [Source:HGNC Symbol;Acc:HGNC:5047]
ENSG00000164172	1.79959	26.6916	-3.89064	5.54e-178	1.9e-176	down	MOCS2	molybdenum cofactor synthesis 2 [Source:HGNC Symbol;Acc:HGNC:7193]
ENSG00000145022	1.35963	20.689	-3.92758	8.48e-249	4.35e-247	down	TCTA	T-cell leukemia translocation altered [Source:HGNC Symbol;Acc:HGNC:11692]
ENSG00000107679	0.603446	9.30692	-3.94701	7.02e-167	2.24e-165	down	PLEKHA1	pleckstrin homology domain containing A1 [Source:HGNC Symbol;Acc:HGNC:14335]
ENSG00000145192	25.8229	399.109	-3.95006	0	0	down	AHSG	alpha 2-HS glycoprotein [Source:HGNC Symbol;Acc:HGNC:349]
ENSG00000166200	1.61027	25.0395	-3.95884	2.58e-281	1.51e-279	down	COPS2	COP9 signalosome subunit 2 [Source:HGNC Symbol;Acc:HGNC:30747]
ENSG00000145321	2.74718	43.7759	-3.99412	0	0	down	GC	GC, vitamin D binding protein [Source:HGNC Symbol;Acc:HGNC:4187]
ENSG00000168615	0.853439	13.6291	-3.99726	0	0	down	ADAM9	ADAM metallopeptidase domain 9 [Source:HGNC Symbol;Acc:HGNC:216]
ENSG00000005810	0.72096	11.8152	-4.03459	7.13e-35	5.67e-34	down	MYCBP2	MYC binding protein 2, E3 ubiquitin protein ligase [Source:HGNC Symbol;Acc:HGNC:23386]
ENSG00000089057	0.729324	12.1965	-4.06376	0	0	down	SLC23A2	solute carrier family 23 member 2 [Source:HGNC Symbol;Acc:HGNC:10973]
ENSG00000082996	0.534983	9.01499	-4.07476	3.73e-161	1.15e-159	down	RNF13	ring finger protein 13 [Source:HGNC Symbol;Acc:HGNC:10057]
ENSG00000156026	0.593673	10.3808	-4.12811	2.26e-202	9.02e-201	down	MCU	mitochondrial calcium uniporter [Source:HGNC Symbol;Acc:HGNC:23526]
ENSG00000124214	2.18099	39.8212	-4.19048	0	0	down	STAU1	staufen double-stranded RNA binding protein 1 [Source:HGNC Symbol;Acc:HGNC:11370]
ENSG00000263020	5.17549	105.007	-4.34264	0	0	down	AL662899.3	-
ENSG00000235989	0.242767	5.07997	-4.38717	1.91e-69	2.65e-68	down	MORC2-AS1	MORC2 antisense RNA 1 [Source:HGNC Symbol;Acc:HGNC:26662]
ENSG00000118271	0.339833	7.17417	-4.39991	1.66e-42	1.53e-41	down	TTR	transthyretin [Source:HGNC Symbol;Acc:HGNC:12405]
ENSG00000232748	0.279099	5.93149	-4.40955	1.14e-119	2.66e-118	down	AC135050.1	-
ENSG00000116489	1.32365	29.8232	-4.49384	0	0	down	CAPZA1	capping actin protein of muscle Z-line alpha subunit 1 [Source:HGNC Symbol;Acc:HGNC:1488]
ENSG00000257529	1.9317	43.7584	-4.50161	1.7e-152	4.99e-151	down	RPL36A-HNRNPH2	RPL36A-HNRNPH2 readthrough [Source:HGNC Symbol;Acc:HGNC:48349]
ENSG00000052802	1.86659	42.86	-4.52116	0	0	down	MSMO1	methylsterol monooxygenase 1 [Source:HGNC Symbol;Acc:HGNC:10545]
ENSG00000062485	2.06568	47.8857	-4.53491	0	0	down	CS	citrate synthase [Source:HGNC Symbol;Acc:HGNC:2422]
ENSG00000070961	0.336343	7.91352	-4.55631	4.55e-187	1.66e-185	down	ATP2B1	ATPase plasma membrane Ca2+ transporting 1 [Source:HGNC Symbol;Acc:HGNC:814]
ENSG00000148248	8.12003	194.957	-4.58553	0	0	down	SURF4	surfeit 4 [Source:HGNC Symbol;Acc:HGNC:11476]
ENSG00000280649	0.614671	14.8929	-4.59867	2.33e-99	4.56e-98	down	AC245100.8	-
ENSG00000101888	0.204617	5.3986	-4.72159	2e-88	3.52e-87	down	NXT2	nuclear transport factor 2 like export factor 2 [Source:HGNC Symbol;Acc:HGNC:18151]
ENSG00000100234	0.382908	11.1842	-4.86832	0	0	down	TIMP3	TIMP metallopeptidase inhibitor 3 [Source:HGNC Symbol;Acc:HGNC:11822]
ENSG00000039068	0.328695	10.36	-4.97813	0	0	down	CDH1	cadherin 1 [Source:HGNC Symbol;Acc:HGNC:1748]
ENSG00000033030	0.240525	8.20138	-5.09161	1.85e-93	3.41e-92	down	ZCCHC8	zinc finger CCHC-type containing 8 [Source:HGNC Symbol;Acc:HGNC:25265]
ENSG00000105143	0.719655	25.7305	-5.16003	0	0	down	SLC1A6	solute carrier family 1 member 6 [Source:HGNC Symbol;Acc:HGNC:10944]
ENSG00000123444	0.179261	6.5677	-5.19525	2.49e-103	5.09e-102	down	KBTBD4	kelch repeat and BTB domain containing 4 [Source:HGNC Symbol;Acc:HGNC:23761]
ENSG00000172466	0.148614	6.9355	-5.54436	6.54e-286	3.96e-284	down	ZNF24	zinc finger protein 24 [Source:HGNC Symbol;Acc:HGNC:13032]
ENSG00000197417	0.148996	7.02728	-5.55962	7.71e-179	2.66e-177	down	SHPK	sedoheptulokinase [Source:HGNC Symbol;Acc:HGNC:1492]
ENSG00000139146	0.102414	5.29668	-5.6926	5.18e-109	1.11e-107	down	FAM60A	family with sequence similarity 60 member A [Source:HGNC Symbol;Acc:HGNC:30702]
ENSG00000169951	0.291347	15.539	-5.73701	7.75e-278	4.47e-276	down	ZNF764	zinc finger protein 764 [Source:HGNC Symbol;Acc:HGNC:28200]
ENSG00000186063	0.166375	9.01505	-5.75983	2.4e-176	8.13e-175	down	AIDA	axin interactor, dorsalization associated [Source:HGNC Symbol;Acc:HGNC:25761]
ENSG00000248167	0.196141	10.8553	-5.79037	1.01e-122	2.39e-121	down	TRIM39-RPP21	TRIM39-RPP21 readthrough [Source:HGNC Symbol;Acc:HGNC:38845]
ENSG00000267681	0.092086	5.44362	-5.88544	2.18e-12	8.72e-12	down	AC135721.2	-
ENSG00000189266	0.44129	26.3749	-5.90129	0	0	down	PNRC2	proline rich nuclear receptor coactivator 2 [Source:HGNC Symbol;Acc:HGNC:23158]
ENSG00000136197	0.095796	7.16234	-6.22432	1.46e-72	2.11e-71	down	C7orf25	chromosome 7 open reading frame 25 [Source:HGNC Symbol;Acc:HGNC:21703]
ENSG00000207652	0.496632	54.1	-6.76731	1.31e-35	1.06e-34	down	MIR621	microRNA 621 [Source:HGNC Symbol;Acc:HGNC:32877]
ENSG00000272414	0.104243	11.3665	-6.76869	9.71e-224	4.28e-222	down	FAM47E-STBD1	FAM47E-STBD1 readthrough [Source:HGNC Symbol;Acc:HGNC:44667]
ENSG00000221381	0.118145	16.5527	-7.13036	1.26e-11	4.88e-11	down	SNORD88B	small nucleolar RNA, C/D box 88B [Source:HGNC Symbol;Acc:HGNC:32748]
ENSG00000113048	0.202331	30.1776	-7.22062	0	0	down	MRPS27	mitochondrial ribosomal protein S27 [Source:HGNC Symbol;Acc:HGNC:14512]
ENSG00000125695	0.056337	8.86473	-7.29785	2.49e-120	5.83e-119	down	AC046185.1	-
ENSG00000131409	0.008308	8.78017	-10.0455	1.65e-130	4.2e-129	down	LRRC4B	leucine rich repeat containing 4B [Source:HGNC Symbol;Acc:HGNC:25042]
ENSG00000277942	0.0001	5.11655	-15.6429	0.000598207	0.00132391	down	MIR8075	microRNA 8075 [Source:HGNC Symbol;Acc:HGNC:50172]
ENSG00000243135	0.0001	8.89581	-16.4408	8.76e-94	1.62e-92	down	UGT1A3	UDP glucuronosyltransferase family 1 member A3 [Source:HGNC Symbol;Acc:HGNC:12535]
ENSG00000276612	0.0001	19.2624	-17.5554	5.19e-125	1.26e-123	down	FP565260.2	-
ENSG00000124208	0.0001	50.1703	-18.9365	0	0	down	TMEM189-UBE2V1	TMEM189-UBE2V1 readthrough [Source:HGNC Symbol;Acc:HGNC:33521]
