# Supplementary material for: Growth differentiation factor 1-induced tumour plasticity provides a therapeutic window for immunotherapy in hepatocellular carcinoma
Source: Nat Commun. 2021 Dec 8;12:7142. doi: 10.1038/s41467-021-27525-9 (PMC8654996; doi:10.1038/s41467-021-27525-9)
Supplement: Supplementary file 6 — Supplementary Data 3 [file 41467_2021_27525_MOESM6_ESM.xlsx]

## Sheet: 工作表 1 - Supplementary Data 3 Li
Supplementary Data 3: List of CTA genes.
Genename
MAGEA1
MAGEA2
MAGEA3
MAGEA4
MAGEA5
MAGEA6
MAGEA8
MAGEA9
MAGEA10
MAGEA11
MAGEA12
BAGE
BAGE2
BAGE3
BAGE4
BAGE5
MAGEB1
MAGEB2
MAGEB5
MAGEB6
MAGEB3
MAGEB4
GAGE1
GAGE2A
GAGE3
GAGE4
GAGE5
GAGE6
GAGE7
GAGE8
SSX1
SSX2
SSX2b
SSX3
SSX4
CTAG1B
LAGE-1b
CTAG2
MAGEC1
MAGEC3
SYCP1
BRDT
MAGEC2
SPANXA1
SPANXB1
SPANXC
SPANXD
SPANXN1
SPANXN2
SPANXN3
SPANXN4
SPANXN5
XAGE1D
XAGE1C
XAGE1B
XAGE1
XAGE2
XAGE3
XAGE-3b
XAGE-4
XAGE-5
DDX43
SAGE1
ADAM2
PAGE5
CT16.2
PAGE1
PAGE2
PAGE2B
PAGE3
PAGE4
LIPI
VENTXP1
IL13RA2
TSP50
CTAGE1
CTAGE2
CTAGE5
SPA17
ACRBP
CSAG1
CSAG2
DSCR8
MMA1b
DDX53
CTCFL
LUZP4
CASC5
TFDP3
JARID1B
LDHC
MORC1
DKKL1
SPO11
CRISP2
FMR1NB
FTHL17
NXF2
TAF7L
TDRD1
TDRD6
TDRD4
TEX15
FATE1
TPTE
CT45A1
CT45A2
CT45A3
CT45A4
CT45A5
CT45A6
HORMAD1
HORMAD2
CT47A1
CT47A2
CT47A3
CT47A4
CT47A5
CT47A6
CT47A7
CT47A8
CT47A9
CT47A10
CT47A11
CT47B1
SLCO6A1
TAG
LEMD1
HSPB9
CCDC110
ZNF165
SPACA3
CXorf48
THEG
ACTL8
NLRP4
COX6B2
LOC348120
CCDC33
LOC196993
PASD1
LOC647107
TULP2
CT66/AA884595
PRSS54
RBM46 RBM46 4q32.1 CT68
CT69/BC040308
CT70/BI818097
SPINLW1
TSSK6
ADAM29
CCDC36
LOC440934
SYCE1
CPXCR1
TSPY3
TSGA10
HIWI, MIWI, PIWI
PIWIL2
ARMC3
AKAP3
Cxorf61
PBK
C21orf99
OIP5
CEP290
CABYR
SPAG9
MPHOSPH1
ROPN1
PLAC1
CALR3
PRM1
PRM2
CAGE1
TTK
LY6K
IMP-3
AKAP4
DPPA2
KIAA0100
DCAF12
SEMG1
POTED
POTEE
POTEA
POTEG
POTEB
POTEC
POTEH
GOLGAGL2 FA
CDCA1
PEPP2
OTOA
CCDC62
GPATCH2
CEP55
FAM46D
TEX14
CTNNA2
FAM133A
LOC130576
ANKRD45
ELOVL4
IGSF11
TMEFF1
TMEFF2
ARX
SPEF2
GPAT2
TMEM108
NOL4
PTPN20A
SPAG4
MAEL
RQCD1
PRAME
TEX101
SPATA19
ODF1
ODF2
ODF3
ODF4
ATAD2
ZNF645
MCAK
SPAG1
SPAG6
SPAG8
SPAG17
FBXO39
RGS22
cyclin A1
C15orf60
CCDC83
TEKT5
NR6A1
TMPRSS12
TPPP2
PRSS55
DMRT1
EDAG, NDR
DNAJB8
CSAG3B
CTAG1A
GAGE12B
GAGE12C
GAGE12D
GAGE12E
GAGE12F
GAGE12G
GAGE12H
GAGE12I
GAGE12J
GAGE13
LOC728137
MAGEA2B
MAGEA9B/LOC728269
NXF2B
SPANXA2
SPANXB2
SPANXE
SSX4B
SSX5
SSX6
SSX7
SSX9
TSPY1D
TSPY1E
TSPY1F
TSPY1G
TSPY1H
TSPY1I
TSPY2
XAGE1E
XAGE2B/CTD-2267G17.3
