# Supplementary material for: Growth differentiation factor 1-induced tumour plasticity provides a therapeutic window for immunotherapy in hepatocellular carcinoma
Source: Nat Commun. 2021 Dec 8;12:7142. doi: 10.1038/s41467-021-27525-9 (PMC8654996; doi:10.1038/s41467-021-27525-9)
Supplement: Supplementary file 8 — Source data [file 41467_2021_27525_MOESM8_ESM.xls]

## Sheet: Fig.1
Fig.1a				Fig.1b				Fig.1e					Fig.1f					Fig.1h				Fig.1i				Fig.1j
Para-tumor	Tumor			Para-tumor	Tumor			G1	G2	G3&4			G1	G2	G3&4			GDF1 High	Time			GDF1 High	Time			GTEx database
8.18438	2.44361			0	1.81			1.33342	0	2.44361			1.81	1.504	0.9352			1	3			1	3
0	8.39416			1.257	0.9352			0	4.34056	8.39416			1.816	4.535	3.257			1	6			1	6
0	0			0	3.257			0	0	11.4401			0	0	0			1	16			1	4
0	4.34056				1.504			0	14.9047	0			0	1.222	0			1	63			1	8
0	0			1.008	4.535			0	9.99575	15.6382			0	0	0			0	71			1	26
0	1.33342			0	0			0	8.73295	9.70786			0	2.06				1	11			1	4
0	14.9047			0	0			2.02148	6.37834	10.5301			0	0	0			1	19			1	19
3.51475	11.4401				0			5.5267	0	0			0	0.7364	4.048			0	79			0	79
9.14568	2.02148			0	0			0	0	10.0123			4.636	0	0.2893			1	22			1	22
0	12.8056			0	0			5.57471	10.5108	13.7531			0		0			1	18			1	2
0	0			0	1.816				0	2.79494			0	0.9059	0			1	67			1	67
0	9.99575				1.222				0	10.859			1.03	1.2	1.051			1	43			1	25
0	8.73295			0					0	0			4.824	0	1.207			1	3			1	1
0	5.5267			0	0				10.3892	12.3184			0.9169	0	0			1	5			1	2
0	0			0	2.06				0	11.6803			0	0.6872	0.5637			0	160			0	160
0	0			0	0				0	9.92144			0	0	0			1	17			1	5
0	0			0	0				0	0			5.926	0	5.704			1	14			1	14
0	6.37834			0	0				0	0			3.273	0	0			1	17			1	10
0	7.76964			0	0.7364				0	0			0	1.052	2.253			0	156			0	156
0	11.076			0	0				0	6.13402			0	0	2.895			1	31			1	3
0	10.1224			0	4.048				9.04212	12.8056			0	0	0			1	7			1	1
0	0			0	0.2893				11.0191	11.076			0	0	1.73			0	38			0	38
0	0			1.166	0				0	0			0	0	6.988			1	139			1	137
0	15.6382			0	0				7.83428				0.6295	0.744	0			1	6			1	6
0	4.14975			1.28	0				0				2.418	2.697	1.266			1	26			1	2
0	0								2.84398				0	4.875	1.337			1	10			1	3
7.48422	0			0	0.9059				0				1.671	0	5.264			1	16			1	16
0	0				1.2				0				0	0	0			0	107			1	26
4.23266	8.70864			0	0				0				0	1.748	1.418			1	48			1	10
0	0			0.6975	0				10.1224				0	0	0.7107			1	3			1	3
0	0				0.6872				0				0	0	1.48			1	18			1	18
0	28.4314			0	1.051				4.14975				2.394	1.702	0			1	32			1	6
0	10.5108			0	0				0				0	0	0			1	16			1	12
0	0				0				0				4.658	0	0.9606			0	155			0	155
0	9.70786			0	0				8.70864				0.6468	0	0			1	40			1	6
6.03034	9.84207			0	0				0				0	0	0.8535			1	4			1	0.5
0	7.86474			0	0				9.84207				0	0	3.877			1	37			1	12
0	0			1.148	1.052				7.86474				0	1.772	4.063			1	38			1	20
0	5.57471			0	0				0				0.9485	0	0			0	121			0	121
0	0			0	0				0				0.5891	0	4.637			0	151			0	151
0	10.5301			0	0				10.8841				0	1.054	1.608			1	5			1	1
4.86394	0			0	0								0	1.294	0			0	117			1	117
0	0			1.22	0.744								0	0	4.026			0	38			0	38
1.75702	0				0								1.135	0.8103	0			1	8			1	1
6.13996	0			0	1.207								1.034	0	0			0	102			1	30
0	10.0123			0	2.697								0	1.272	0			1	3			1	3
0	13.7531			0	0								0	2.267	6.532			1	14			1	3
0	0			0	4.875								0	2.214	2.159			1	20			1	8
0	0			0	0								0	4.265	0			1	8			1	2
0	10.8841			0	0								0.6451	6.222	0.5231			1	6			1	3
0	2.79494			0	0.5637								0	0	0			1	17			1	6
7.9782	0			0	1.748								1.622	1.327	2.335			1	27			1	27
0	10.3892				0								3.463	0.7543	0			1	28			1	16
0	0			1.184	0								0	0	0			1	20			1	2
0	0			0	0								2.255	0	8.001			1	69			1	9
0	20.399			0	5.704									0	0			1	13			1	6
0	0			0	1.702									1.018				0	146			0	146
2.20789	0			1.867	0									5.199	5.457			1	5			1	5
1.53107	10.859			0	2.253									0	2.288			1	55			1	55
0	0				2.895									0	1.68			1	16			1	2
0	0				0									1.19	2.984			1	4			1	4
0	6.63575				0									0	0			1	28			1	12
0	7.76898				0									0	1.224			1	24			1	24
0	12.3184				0									0	0.5896			1	6			1	6
0	0				0									1.719	0			0	111			0	111
0	0				1.73									1.606	0			1	7			1	3
5.09508	9.04212				0									0	0.8989			1	26			1	1
5.51412	11.6803				6.988									4.1	0.5843			0	119			1	3
2.91265	9.92144				0.8324									3.662	0			1	22			1	3
0	0				0									3.202	4.215			1	34			1	34
7.33083	11.0191				1.772									1.206	0			1	4			1	4
0	0				0									0	0			0	109			0	109
0	0				1.266									0	2.396			0	140			0	140
0	0				1.337									0.933	4.46			1	4			1	4
0	0				5.264									1.712	1.423			0	137			0	137
0	7.83428				0									0.9482	0.6346			1	35			1	10
0	6.13402				0									0	4.074			0	108			1	6
0	0				0									0	0			0	126			1	23
0	2.84398				1.054									0	0			0	130			0	130
0	11.1835				1.294									0.6837	3.025			1	73			1	48
0	0				0									1.061	0			0	46			0	46
0	0				1.418									0.7061	0			0	163			0	163
8.44307	0				0.7107									0	0			0	63			0	63
					0.8103									1.205	1.08			1	50			1	7
					4.636										1.954			1	12			1	2
					0									0	0			1	11			1	4
					0									0	0			0	160			0	160
					0									0	2.924			1	78			0	78
					1.48									0	0.8658			1	13			1	13
					0										4.183			0	157			0	157
					0									1.28	0			0	39			1	2
					0									0.7015	5.381			0	57			0	57
					1.03									0	1.179			1	10			1	2
					4.824									0	1.978			1	11			1	2
					1.272									0	2.043			1	10			1	2
					0.9606									1.109	3.992			0	54			0	54
					2.267									0	7.165			0	96			0	96
					0									0	0			0	49			1	18
					0.8535									0	1.618			0	115			0	115
					2.214									0	4.133			1	38			1	10
					4.265									0	1.483			1	13			1	4
					0									0	3.76			0	115			0	115
					0.9169									0	0.9971			0	152			0	152
					6.222									0	5.564			1	22			1	3
														2.855	0			1	63			1	63
					3.877									0	1.357			0	91			0	63
					0									0	0			0	101			0	101
					4.063									3.873	1.534			0	155			1	20
					1.327									0	2.644			0	117			1	6
					0.7543									0	1.506			0	106			0	106
					0									1.002	3.762			1	14			1	3
					2.697									0	0			1	12			1	3
					0									1.34	0.5194			1	3			1	3
					0									0	5.838			1	4			1	4
					4.637									0	5.627			1	5			1	1
					0									0	0			1	19			1	3
					1.608									1.296	0			0	75			0	75
					0									0	0			0	139			0	139
					0									4.499	0			1	66			1	66
					4.026									0.7688	1.332			1	28			1	28
					0									1.302	1.027			1	42			1	42
					0									0	5.019			0	144			0	144
					1.018									4.947	0			1	80			0	80
					5.199									3.563	0.9145			0	111			0	111
					0									1.785	0.779			1	45			0	45
					0									1.221	0			0	77			0	77
					0									0				0	139			1	11
					0									2.399	2.697
					0									0.7571	0			GDF1 Low	Time			GDF1 Low	Time
					1.19									0.6755	0.7124			0	156			0	156
					6.532									0	7.51			0	105			0	81
					0									0	3.993			1	18			1	18
					2.159									6.187	4.161			0	45			0	45
					0									3.682	0			0	118			1	3
					0.7124									4.478	3.878			0	152			0	152
					0									0	1.256			0	120			0	120
					0									0	0			0	158			0	158
					1.719									0	2.128			0	156			1	17
					0.5231									0				0	156			0	156
					1.606									4.91				1	9			1	9
					0									0				0	131			1	18
					2.335									0.5174				0	150			0	150
					0									0				0	153			1	4
					0									3.76				0	151			1	24
					0									0				0	151			0	151
					8.001									1.194				0	100			1	11
					0									0				0	43			1	7
														0				0	62			0	62
					5.926									0				0	75			0	75
					3.273									2.598				1	18			1	4
					5.457									2.25				0	137			0	137
					4.1									2.358				0	147			0	147
					2.288									6.434				0	149			0	149
					0									2.359				1	5			1	2
					3.662									1.52				0	127			1	127
					1.68									0.7662				0	55			0	55
					0									0				1	18			1	2
					2.984									0				1	62			1	62
					3.202									1.608				0	141			0	141
					0									1.895				0	117			0	117
					0									0.8769				1	5			1	5
					1.206									0				0	113			0	113
					0									2.32				1	39			1	39
					0									0				0	157			0	157
					0.933									0				1	44			1	4
					1.712									0				1	53			0	53
					0.9482									0				1	65			1	4
					0									0.8952				1	136			1	136
					1.224									2.246				0	116			0	116
					0.5896									0				0	154			0	154
					0									0				1	3			1	2
					0									3.567				0	125			0	125
					0									4.874				0	150			0	150
					0									0.914				1	7			1	7
					0									0				0	119			0	119
					0									0				0	150			1	32
					0.8989									0				1	20			1	3
					0.5843									1.808				0	118			1	118
					0.6837									1.578				0	150			0	150
					1.061									0				0	143			0	143
					0.7061									0				0	147			0	147
					7.51													1	33			1	33
					0.6295													0	88			0	88
					0													1	41			1	12
					3.993													0	142			1	3
					0													0	119			0	119
					4.215													0	131			1	11
					1.205													0	135			0	135
					2.418													1	26			1	6
					0													0	116			1	5
					0													0	139			0	139
					0													0	40			0	40
					2.396													0	37			1	11
					4.46													1	10			1	2
					1.423													0	127			1	3
					0.6346													0	45			0	45
																		0	53			1	11
					0													1	17			1	5
					1.671
					4.161
					0
					0
					0
					4.074
					0
					0
					0
					1.28
					0
					0.7015
					0
					0
					3.025
					0
					0
					0
					1.109
					0
					2.394
					0
					0
					0
					0
					0
					0
					0
					0
					0
					1.08
					0
					0
					0
					3.878
					1.954
					0
					2.855
					0
					4.658
					0
					3.873
					0
					0
					1.002
					0
					0
					2.924
					0.8658
					1.34
					4.183
					0
					0
					0
					0
					5.381
					1.296
					1.256
					0
					4.499
					1.179
					0.6468
					1.978
					0.7688
					0
					2.043
					0
					1.302
					0
					0
					0.9485
					4.947
					3.563
					3.992
					1.785
					1.221
					0
					2.399
					0.7571
					0.5891
					0
					7.165
					0
					0.6755
					0
					0
					6.187
					3.682
					0
					4.478
					0
					1.618
					0
					0
					4.133
					0
					1.483
					0
					0
					3.76
					4.91
					0.9971
					0
					0
					0.5174
					5.564
					1.135
					0
					1.034
					0
					1.357
					0
					3.76
					0
					1.194
					1.534
					0
					0
					2.644
					0
					2.598
					2.25
					2.358
					1.506
					6.434
					3.762
					0
					3.18
					0
					2.359
					0
					1.52
					0.7662
					0
					0
					0
					0.5194
					5.838
					5.627
					1.608
					1.895
					0.8769
					0
					0
					2.32
					0
					0
					0
					0
					2.128
					0
					0
					0
					0
					0.6451
					0.8952
					2.246
					1.332
					0
					0
					0
					1.622
					3.463
					3.567
					0
					4.874
					1.027
					0.914
					0
					2.255
					0
					0
					1.808
					1.578
					0
					5.019
					0
					0.9145
					0.779
					0

## Sheet: Fig.2
Fig.2b									Fig.2c					Fig.2d							Fig.2e							Fig.2f
	8024-CTR			8024-GDF1						PLC-8024-CTR	PLC-8024-GDF1				Left panel		Right panel					Left panel		Right panel					Left panel		Right panel
0h	0.31625	0.194467	0.2278	0.282133	0.1887	0.217183				122	26				PLC-8024-CTR	PLC-8024-GDF1	Huh7-CTR	Huh7-GDF1				PLC-8024-CTR	PLC-8024-GDF1	Huh7-CTR	Huh7-GDF1				PLC-8024-CTR	PLC-8024-GDF1	PLC-8024-CTR	PLC-8024-GDF1
24h	0.4306	0.387217	0.42725	0.369167	0.338033	0.301483				110	19				30	821	2986	3910				0	26	228	902				0	4	1	13
48h	0.565017	0.64105	0.596717	0.465067	0.393483	0.3879				89	17				65	1980	1201	6348				1	31	832	1655				0	8	4	14
72h	0.906833	1.12032	0.937883	0.577833	0.4779	0.574517									253	3200	2451	7080				1	44	503	1405				1	9	0	16
96h	1.33172	1.39238	1.4817	0.822033	0.716667	0.873367									149	2342	1879	7379				12	65	687	1625				3	16	0	6
120h	1.52747	1.67463	1.89945	1.08177	1.02963	1.14153									66	652	1265	4042											0	4	0	15
																													2	11	2	5
																													2	13	0	4
																														4		4

## Sheet: Fig.3
Fig. 3a									Fig. 3b						Fig.3c								Fig.3d								Fig.3e
day	mKRT19		mSOX9		mKRT7				PLC-8024-CTR	PLC-8024-GDF1	Huh7-CTR	Huh7-GDF1				P value	Mean of PLC-8024-CTR	Mean of PLC-8024-GDF1	Difference	SE of difference				P value	Mean of 8024WT+8024-CTR	Mean of 8024WT+8024-GDF1	Difference	SE of difference				P value	Mean of 8024WT+Vehilce	Mean of 8024WT+rGDF1	Difference	SE of difference
	mean	SD	mean	SD	mean	SD
E11.5	1.37078	0.0568399	9.50076	0.674128	3.46028	0.300677			69	100	8	20			ALB	<0.000001	1	0.5956	0.4045	0.007813			ALB	0.000108	0.9883	0.3025	0.6858	0.04495			ALB	0.0126337	1.006	0.7962	0.2103	0.04889
E12.5	1.02738	0.00577226	1.53359	0.0638618	3.24709	0.0804669			58	93	13	26			ADH1	9e-06	1	0.4007	0.5995	0.02124			ADH1	0.000335	1.002	0.4717	0.5304	0.04642			ADH1	0.00419721	0.9975	0.7668	0.2307	0.03928
E13.5	1.67174	0.0488545	1.45025	0.150764	3.18697	0.228985			30	80	15	29			ARG1	0.000417	1	0.6153	0.3847	0.03564			ARG1	0.269318	1.001	0.96	0.04074	0.0318			ARG1	0.00251567	1.003	0.504	0.4994	0.07401
E14.5	3.42674	0.0173795	1.55728	0.0953037	3.76293	0.0966796									TTR	3e-06	1	0.4664	0.5336	0.01411			TTR	0.048726	1.013	0.6699	0.3435	0.1226			TTR	0.000122639	0.9972	0.5377	0.4594	0.03113
E15.5	4.83815	0.144237	1.71892	0.0173908	4.30616	0.695387									AFP	<0.000001	1	3.624	-2.623	0.03133			AFP	3.4e-05	1.012	1.524	-0.5114	0.02508			AFP	2.38999e-05	1.009	1.428	-0.4183	0.01875
E16.5	8.09171	0.112042	1.6857	0.0463248	6.11555	0.403812									EPCAM	0.000448	1	1.867	-0.8664	0.0817			EPCAM	0.048611	1.001	1.179	-0.178	0.06349			EPCAM	0.000143754	1.027	2.385	-1.358	0.0958
E17.5	9.26077	0.38497	1.49253	0.0454478	7.29066	0.296188									KRT19	<0.000001	1.001	3.489	-2.488	0.0474			KRT19	0.003613	1	2.136	-1.136	0.1856			KRT19	0.0275748	0.9947	1.451	-0.4565	0.1347
E18.5	2.22387	0.012085	1.33124	0.0631588	4.12232	0.0613762									SOX9	2e-06	1	2.867	-1.867	0.0466			SOX9	<0.000001	1	2.887	-1.887	0.005374			SOX9	0.000606853	1.003	1.397	-0.3937	0.04016
E19.5	1.17571	0.00919616	1.16035	0.0212381	1.03898	0.020995									KRT7	0.000141	1.005	2.884	-1.879	0.132			KRT7	0.028129	1.014	1.683	-0.6689	0.1987			KRT7	0.0210724	0.9988	1.64	-0.6417	0.174
P1.5（E20.5）	1.00052	0.0455536	1.00008	0.0157613	0.982711	0.0244506
P21.5	0.568817	0.0670032	1.03838	0.154637	2.07293	0.112495
day	mSOX2
	mean	SD
E11.5	31.7835	2.67387
E12.5	10.3071	0.518338
E13.5	11.455	0.136939
E14.5	9.65911	0.152543
E15.5	8.89167	0.0556259
E16.5	13.9279	1.45014
E17.5	0.894657	0.0880948
E18.5	1.0385	0.0719312
E19.5	1.01787	0.00953921
P1.5（E20.5）	1.00387	0.124469
P21.5	0.793036	0.069483
day	mAFP		mALB
	mean	SD	mean	SD
E11.5	0.0103968	0.000884567	3.31588e-05	3.24471e-06
E12.5	0.225693	0.0155491	0.315172	0.0400646
E13.5	0.911898	0.0888941	0.394247	0.0629595
E14.5	0.80818	0.0274271	0.462911	0.0491008
E15.5	1.20169	0.126983	0.327354	0.00172713
E16.5	2.23079	0.0160474	0.57132	0.0423231
E17.5	2.12357	0.0287194	0.499443	0.0691529
E18.5	1.91468	0.218525	0.742146	0.0294764
E19.5	1.65065	0.0327533	0.86085	0.0711201
P1.5（E20.5）	1.00003	0.0107462	1.00184	0.0858962
P21.5	0.00140076	3.5549e-05	2.49731	0.0245392
day	mGDF1
	mean	SD
E11.5	8.51927	0.292763
E12.5	3.02811	0.728262
E13.5	1.40593	0.0199101
E14.5	1.24152	0.0146708
E15.5	1.12378	0.0392569
E16.5	4.62327	0.552532
E17.5	0.946261	0.119328
E18.5	0.415668	0.0132194
E19.5	1.0337	0.0728778
P1.5（E20.5）	1.00387	0.124544
P21.5	0.239718	0.09442

## Sheet: Fig.4
Fig. 4b
	shCTR	shCTR	shALK4 #1	shALK4 #1	shALK4 #2	shALK4 #2	shALK5 #1	shALK5 #1	shALK5 #2	shALK5 #2	shALK7 #1	shALK7 #1	shALK7 #2	shALK7 #2
GDF1 oe	-	+	-	+	-	+	-	+	-	+	-	+	-	+
	1926	6340	1788	7654	2280	7184	984	3589	1060	3306	1262	1047	2015	1138
	1297	5820	1623	5685	1887	4685	648	5862	653	6003	1678	1454	3158	679
	1568	5486	2124	6223	2776	3923	2107	4893	1857	4024	3678	2458	1547	1097
Fig. 4c
	shCTR	shCTR	shALK4 #1	shALK4 #1	shALK4 #2	shALK4 #2	shALK5 #1	shALK5 #1	shALK5 #2	shALK5 #2	shALK7 #1	shALK7 #1	shALK7 #2	shALK7 #2
GDF1 oe	-	+	-	+	-	+	-	+	-	+	-	+	-	+
	11	19	23	43	43	67	6	20	13	23	9	6	13	6
	5	22	28	54	33	55	6	16	8	19	11	11	6	5
	7	24	23	62	49	57	10	12	5	14	13	4	8	5

## Sheet: Fig.5
Fig. 5b								Fig. 5c									Fig. 5d								Fig. 5f								Fig. 5g								Fig. 5i					Fig.5j
	P value	Mean of PLC-8024-CTR	Mean of PLC-8024-GDF1	Difference	SE of difference				P value	Mean of 8024WT+8024-CTR	Mean of 8024WT+8024-GDF1	Difference	SE of difference					P value	Mean of 8024WT+Vehicle	Mean of 8024WT+rGDF1 50ng/ml	Difference	SE of difference				P value	Mean of 8024-CTR	Mean of 8024-GDF1	Difference	SE of difference				P value	Mean of 8024-DMSO	Mean of 8024-iLSD1	Difference	SE of difference			Basal	rGDF1	rTGFB1				Basal
GAGE1	2.34308e-05	1.002	4.391	-3.388	0.1511			GAGE1	<0.000001	0.9907	2.73	-1.739	0.01892				GAGE1	5e-06	0.9993	1.831	-0.832	0.02548			LSD1	<0.000001	1.003	0.08546	0.9173	0.01568			GAGE1	2.3e-05	0.9955	3.354	-2.358	0.1052			0.707499	3.47688	6.47872			30min	1.07239	0.951899	0.97571
GAGE2A	1.63644e-06	1.001	5.896	-4.895	0.112			GAGE2A	0.004484	1.006	1.376	-0.3707	0.06427				GAGE2A	6e-05	1.002	1.542	-0.54	0.03056											GAGE2A	1.9e-05	0.9991	3.628	-2.629	0.1119			0.619906	2.76269	5.25194			24h	1.07015	0.972367	0.957479
GAGE2E	6.48753e-09	1	7.204	-6.204	0.03558			GAGE2E	1.2e-05	1.002	1.494	-0.4916	0.01844				GAGE2E	4.1e-05	1.001	1.668	-0.6674	0.03424				P value	Mean of Huh7-CTR	Mean of Huh7-GDF1	Difference	SE of difference			GAGE2E	3.9e-05	1.006	3.186	-2.179	0.1103			0.621651	2.97478	6.34667
GAGE10	0.00109984	1.001	4.227	-3.227	0.3842			GAGE10	8e-06	1	3.631	-2.631	0.09056				GAGE10	4.4e-05	0.9946	1.715	-0.72	0.03762			LSD1	2.3e-05	1.001	0.3642	0.6364	0.02833			GAGE10	0.000313	1	3.658	-2.658	0.2287
GAGE12E	3.10299e-05	1.001	9.311	-8.31	0.3978			GAGE12E	0.000372	1.001	1.366	-0.365	0.03283				GAGE12E	0.053226	1	1.135	-0.1347	0.04961											GAGE12E	<0.000001	0.994	3.354	-2.36	0.02909
GAGE12G	1.59191e-06	1	5.461	-4.46	0.1013			GAGE12G	5e-05	0.9974	1.592	-0.5946	0.03202				GAGE12G	1.8e-05	1.001	1.4	-0.3992	0.01667											GAGE12G	<0.000001	1.013	3.406	-2.393	0.03126
GAGE12H	7.57838e-06	1.001	4.583	-3.583	0.1203			GAGE12H	0.000174	1.002	1.525	-0.5226	0.03869				GAGE12H	<0.000001	1	1.715	-0.7142	0.01201											GAGE12H	2.4e-05	1.021	2.86	-1.839	0.08294
GAGE12J	0.000613595	1	4.233	-3.233	0.3308			GAGE12J	6e-06	0.9926	1.62	-0.627	0.01995				GAGE12J	1.8e-05	1	1.273	-0.2725	0.01133											GAGE12J	1e-05	0.9878	3.275	-2.287	0.08207
GAGE13	1.75576e-06	1	5.741	-4.741	0.1104			GAGE13	0.00027	1.029	1.49	-0.4612	0.03822				GAGE13	8e-06	1	1.515	-0.5148	0.01731											GAGE13	4e-06	0.9941	3.637	-2.642	0.07674
PAPE1	0.000251593	1.003	5.039	-4.036	0.3284			PAPE1	7e-06	1.002	3.127	-2.126	0.0695				PAPE1	9.1e-05	1	1.683	-0.6831	0.04293											PAGE1	0.001261	1.002	3.031	-2.028	0.2503
PAPE5	0.188435	1.001	1.329	-0.3279	0.207			PAPE5	0.473899	1.069	1.162	-0.09294	0.1177				PAPE5	0.034198	1.022	0.8181	0.2043	0.06466											PAGE5	<0.000001	1.003	3.39	-2.387	0.02774
																																		P value	Mean of Huh7-DMSO	Mean of Huh7-iLSD1	Difference	SE of difference
																																	GAGE1	0.000184	0.9876	1.729	-0.7418	0.05573
																																	GAGE2A	0.012408	1.017	1.897	-0.8803	0.2036
																																	GAGE2E	0.005474	1.007	1.665	-0.6584	0.1206
																																	GAGE10	0.004114	1.007	1.545	-0.5385	0.09119
																																	GAGE12E	0.000387	0.9996	3.176	-2.176	0.1977
																																	GAGE12G	<0.000001	0.9996	7.396	-6.396	0.07986
																																	GAGE12H	0.001348	1.001	2.379	-1.378	0.1731
																																	GAGE12J	0.000106	0.9931	1.649	-0.6557	0.04282
																																	GAGE13	0.002735	1.033	2.252	-1.219	0.1848
																																	PAGE1	0.010499	0.9713	2.004	-1.033	0.2275
																																	PAGE5	0.073164	0.9775	1.133	-0.1558	0.06451
[truncated: 6 more columns]

## Sheet: Fig.6
Fig.6a																	Fig.6b																	Fig.6c							Fig.6e
GDF1				CD8A				TGFB1				PDL1					Day	Ctr- PD1/CTR-IgG						GDF1-PD1/CTR-IgG										NC igG	Days		NC PD-1	Days			GDF1 Low/CD8 Low	days		GDF1 Low/CD8 High	days		GDF1 High/CD8 Low	days
Immune activated	Immune exhausted	rest		Immune activated	Immune exhausted	rest		Immune activated	Immune exhausted	rest		Immune activated	Immune exhausted	rest			0	1	1	1	1	1	1	1	1	1	1	1	1	1	1			1	29		1	28			0	156		1	39		1	3
3.762	0.8769	1.19		10.73	8.707	5.15		11.13	10.42	9.111		6.062	4.882	3.505			2	0.441451	0.985863	0.692185	0.805548	1.40998	1.50573	0.103361	0.0375124	0.025164	0.25202	0.103782	0.25202	0.9233	0.172042			1	30		1	29			0	105		0	157		1	6
0	0.8658	0.933		9.872	7.055	6.265		9.485	10.56	8.153		4.755	3.592	1.416			4	0.314343	2.14361	0.268862	0.847992	0.663852	0.27656	0.0426903	0.149003	0.045265	0.1695	0.0104805	0.703002	0.696983	0.710216			1	30		1	30			1	5		0	45		1	11
0	0	0		5.24	4.739	5.991		10.05	9.806	9.061		4.716	3.482	4.163			6	0.231	1.47167	0.654008	1.50013	0.141313	0.0190411	0.00428532	0.0359745	0.0390383	0.0773134	0.00018	0.280716	0.167232	0.260716			1	31		1	32			1	18		1	53		1	19
1.051	2.255	0.9059		9.694	7.653	4.28		11.89	13.18	7.67		3.615	3.983	3.49			8	0.1015	0.328628	0.367315	1.98762	0.00318228	0.0001	0.00105703	0.0300495	0.080764	0.00502626	0.042432	0.151409	0.104472	0.273914			1	32		1	40			0	113		1	65		1	50
0.5896	0.914	3.273		6.865	7.469	9.331		9.117	10.63	8.449		4.598	3.496	4.001			10	0.123168	1.02016	0.250902	1.23856	0.0285033	5.7e-05	0.000280181	0.0370206	0.0237343	4.3e-05	0.0267106	0.110161	0.0060272	0.257184			1	32		0	42			1	44		0	156		1	18
5.926	0	0		8.299	7.929	7.219		10.39	10.63	9.281		2.849	3.095	2.989			12	0.0304346	0.612897	0.110975	0.660791	0.0972302	1.9e-05	0.00332531	0.0462181	0.0163981	1.8e-05	0.0186404	0.1001	0.0202897	0.0466634										0	118		0	147		1	12
1.418	1.027	0		6.476	9.384	6.385		9.924	10.37	8.696		2.425	5.212	0.9708			14	0.159493	0.445849	0.000603162		0.972302	1.9e-05	0.00590398	0.140797	0.0257741	1.8e-05	1.8e-05	0.1502	0.12252	0.0548823			GDF1 igG	Days		GDF1 PD-1	Days			0	152		0	88		1	11
3.563	0	1.222		6.566	11.57	5.358		10.69	12.94	11.26		1.983	6.801	1.1																				1	17		1	32			0	120		0	127		1	67
1.748	2.043	1.606		8.758	10.3	6.654		8.713	12.53	8.431		3.18	8.202	2.97																				1	18		1	40			0	158		1	26		1	43
0.6755	4.215	1.608		8.635	9.477	2.92		9.207	10.64	8.375		5.155	6.371	3.525																				1	20		1	34			0	156					1	3
1.034	0.6346	0.6451		8.818	4.514	6.851		10.32	9.846	8.343		4.981	5.157	2.603																				1	22		1	40			1	136					1	5
0	0	0.7543		7.343	8.378	5.468		10.09	10.43	8.578		4.324	3.636	4.433																				1	25		1	37			1	9					1	13
0	2.288	2.399		8.906	8.786	4.525		10.04	10.23	9.855		5.041	4.817	2.819																				1	26		0	42			0	116					1	17
0	0.7364	0.7571		9.584	9.029	5.683		9.45	10.8	10.23		7.217	4.47	1.618																				1	26		0	42			0	154					1	14
3.18	1.109	0		5.972	6.844	6.996		13.11	10.88	7.421		3.592	3.983	3.352																				1	30		0	42			0	131					1	17
1.28	3.202	1.272		7.339	6.717	4.331		9.742	10.48	10.6		4.516	2.729	2.425																											1	3					1	31
1.81	0	1.816		7.921	10.13	6.755		10.74	11.13	10.09		5.615	4.622	2.614																											0	150					1	7
0.6837	4.026	0		10.3	6.519	6.662		7.998	10.15	9.794		3.484	1.985	4.376																											0	125					1	11
1.48	2.644	1.52		9.733	5.958	4.852		9.294	10.65	8.099		5.57	3.284	1.921																											0	150					1	10
0	4.499	5.627		7.7	4.712	5.318		11.09	12	8.802		3.692	2.433	3.507																											1	7					1	139
0.9145	0	0.5637		9.845	6.878	7.345		8.805	10.82	8.73		4.413	3.638	3.894																											0	153					1	6
0	1.327	0.5174		6.103	5.512	2.627		10.12	12.72	7.133		1.413	3.859	2.724																											0	119					1	26
6.187	0	0.5843		8.775	6.459	6.719		10.24	11.49	8.051		3.032	6.186	4.208																											0	151					1	10
6.434	2.246	0		8.564	5.918	5.05		11.23	10.61	7.613		4.75	4.255	3.628																											0	151					1	16
0	1.332	0		10.26	8.173	5.651		10.29	11.12	6.809		7.694	4.475	4.227																											0	100					1	38
5.838	0.7662	0		7.464	5.317	2.766		8.981	9.359	6.332		2.77	3.536	2.363																											0	150					1	3
0	0	4.183		7.521	6.738	5.683		9.904	11.53	12.86		4.745	3.6	1.299																											1	20					1	22
4.478	0	0		5.964	5.897	6.16		12.74	10.01	9.305		2.22	2.984	3.629																											0	43					1	18
4.1		0		6.688		6.68		9.703		8.255		2.433		1.828																											0	62					1	32
2.359		0		6.964		5.305		13.39		9.744		2.54		3.507																											0	118					1	40
0		1.808		5.801		6.493		8.966		8.133		4.632		2.477																											0	75					1	4
1.534		0		10.22		5.61		10.44		8.276		5.538		1.562																											0	150					1	37
0		3.567		9.97		6.287		9.826		11.34		5.257		3.025																											1	18					1	38
1.256		4.265		5.118		6.809		12.17		10.49		0		0																											0	137					1	14
1.785		3.463		6.6		5.795		10.56		9.247		1.023		5.3																											0	147					0	121
2.984		4.874		9.788		6.193		9.286		8.327		2.794		2.728																											0	143					1	12
1.052		1.622		11.43		4.303		10.6		8.672		5.395		0																											0	149					1	5
0		0.5891		9.583		6.212		9.56		8.438		3.975		1.548																											1	5					1	3
4.133		1.772		8.392		4.036		11.51		9.348		3.717		3.267																											1	33					1	8
2.253		3.992		7.301		5.925		9.781		9.472		4.089		2.784																											1	41					1	3
0.7124		2.214		8.768		5.622		10.2		9.233		4.356		2.029																											0	55					1	14
2.128		6.222		8.8		6.288		11.03		8.467		3.773		2.068																											0	142					1	5
0.7061		2.394		7.198		4.102		10.46		10.05		3.203		1.978																											1	18					1	20
7.51		2.267		9.383		3.713		12.28		12.2		3.454		1.908																											1	62					1	19
0		0		8.277		4.839		9.904		7.731		1.964		1.589																											0	119					1	8
4.46		5.264		6.308		4.721		10.73		10.32		1.93		7.285																											0	131					1	6
4.161		0		9.89		4.204		12.9		7.598		3.561		3.082																											0	135					1	17
0		0.9169		8.641		4.034		9.137		6.865		7.52		2.576																											0	116					1	28
0		4.824		9.034		5.271		9.39		8.41		3.682		0																											0	139					1	20
0		1.719		10.09		6.118		9.557		8.631		3.303		3.79																											0	141					1	69
0		6.988		8.832		3.855		10.3		7.811		4.027		1.388																											0	40					1	13
4.535		0		9.347		4.92		10.57		10.56		2.984		1.167																											0	117					1	66
3.662		3.682		8.002		6.024		10.62		8.047		2.458		1.557																											0	37					1	5
1.68		2.358		6.78		5.92		10.17		8.164		3.555		2.267																											1	10					1	55
1.206		0		7.427		7.026		10.66		9.232		4.08		2.375																											0	127					1	16
4.074		3.257		8.074		7.563		10.64		10.61		2.922		3.259																											0	53					1	4
0		2.697		11.11		6.534		11.69		9.377		6.405		3.759																											1	17					1	28
1.294		4.048		7.304		5.784		9.905		10.32		3.575		1.204																											0	45					1	42
1.266		1.2		9.113		5.708		11.32		9.41		3.123		2.703																																	1	28
0.8952		0.779		9.155		5.607		10.06		9.816		3.93		2.564																																	1	24
0		1.483		5.922		4.146		11.56		7.975		4.281		2.511																																	1	6
1.302		0		7.189		4.609		11.08		7.721		1.95		3.309																																	1	26
2.25		0		7.294		5.19		10.46		9.307		0.8379		4.135																																	1	22
3.76		0		10.63		4.063		9.583		8.51		4.968		2.951																																	1	34
4.875		0		5.693		8.355		12.31		8.667		3.337		4.604																																	1	4
0.744		0		6.998		7.102		9.483		8.473		4.454		5.33																																	1	80
1.224		0		8.427		8.17		11.68		8.951		3.241		3.984																																	1	4
2.895		0		6.539		2.526		9.994		7.891		3.014		3.395																																	1	35
0		0		8.432		5.887		9.747		9.879		4.964		3.306																																	1	45
0.7107		1.054		6.126		5.628		9.679		11.93		4.369		2.844																																	0	126
1.337		0		5.995		5.176		11.22		10.21		2.624		4.796																																	1	73
1.296		0.5194		9.75		4.402		9.675		8.139		4.518		2.349
0		0		7.425		8.88		10.67		8.784		3.718		2.734
1.03		0		8.145		4.411		9.971		9.92		4.584		3.028
4.658		2.06		11.54		5.798		10.03		9.507		6.651		2.795
1.671		1.618		9.87		4.771		10.22		8.409		3.387		1.878
0		0		7.482		5.123		9.729		11.38		3.86		1.876
1.205		0		10.2		6.15		9.065		8.356		4.106		2.427
2.32		0		6.529		5.135		11.04		7.864		1.722		3.568
3.873		2.855		8.676		5.36		10.07		9.516		2.666		1.637
0		0		9.651		1.749		10.01		7.759		6.131		2.052
0		0		7.05		6.757		10.11		8.392		3.834		3.312
0		4.637		7.127		5.401		9.71		8.836		4.742		2.91
1.423		0		10.35		4.064		10.62		9.198		5.084		2.194
0		0		7.791		2.638		9.431		8.287		3.746		3.844
0		0		6.717		4.885		9.231		8.103		3.013		3.368
		0				6.271				9.864				3.418
		4.063				5.548				9.126				3.49
		0				8.58				8.907				4.149
		0				4.537				8.634				3.263
		0				6.006				8.644				3.348
		3.877				4.257				9.466				1.565
		0				5.485				8.265				3.34
		0				5.082				8.109				1.043
		0				4.268				11.88				4.614
		0				6.132				9.615				4.625
		0				7.836				8.575				2.976
		0.8103				4.135				6.978				4.09
		0				7.544				8.382				3.487
		0				2.698				6.412				2.397
		0				2.293				7.161				3.226
		5.457				4.744				9.67				2.114
		1.357				4.466				10.95				1.439
		0				6.295				9.502				2.638
		2.697				5.958				8.63				2.364
		0				5.964				8.164				2.349
		0				5.866				8.511				4.201
		0				5.896				8.149				0.9823
		0.5231				4.549				8.833				4.942
		0				3.871				7.951				1.745
		0				5.243				8.069				3.389
		1.207				5.701				7.166				0
		5.381				6.176				11.37				2.355
		0				4.128				6.777				2.621
		0				4.097				6.897				2.672
		0				7.568				8.89				2.271
		0				6.78				9.436				3.181
		0				4.149				6.721				3.289
		0.8989				5.291				9.882				1.54
		0				5.94				7.608				3.364
		0				6.952				8.819				2.423
		0				4.206				7.142				3.445
		1.608				5.026				11.55				4.452
		0				4.003				5.798				1.9
		0				6.441				7.561				2.736
		0				7.972				10.03				2.538
		6.532				5.975				10.82				3.21
		3.993				7.305				7.331				2.883
		0				7.994				7.45				2.395
		0				5.155				9.809				2.014
		2.396				5.236				9.954				1.056
		0				5.033				7.182				2.243
		0				5.274				9.108				2.49
		2.924				8.74				9.907				2.845
		0				5.614				9.099				2.955
		0				7.213				7.266				1.766
		0.9352				6.794				7.999				0.8895
		0				7.8				7.96				3.813
		1.954				3.644				6.922				1.469
		1.08				6.142				9.189				3.07
		5.704				5.499				9.725				2.606
		0				4.062				8.157				4.283
		3.878				6.073				10.75				0
		0				4.864				9.593				2.548
		0				5.022				9.021				2.728
		0				2.033				6.336				1.514
		0				7.948				10.75				3.43
		0				4.632				7.328				2.137
		0				8.369				7.786				4.879
		0				6.169				8.302				1.226
		0.9606				4.508				7.224				1.532
		0				5.008				8.113				2.252
		3.025				4.362				9.193				3.207
		0				6.464				8.899				1.325
		0				6.031				8.379				6.373
		0.9482				7.148				8.797				1.921
		1.504				3.678				7.989				0.7971
		0				6.687				8.648				4.775
		0				4.835				7.438				2.022
		1.712				4.79				8.38				1.609
		0				4.418				7.74				3.56
		0				5.007				7.821				3.006
		0				4.96				9.147				3.093
		0				4.034				8.639				2.144
		7.165				3.769				12.92				0.6545
		1.978				5.699				7.328				0
		2.598				2.927				8.554				1.679
		0.8535				6.479				9.078				3.354
		1.179				6.271				9.8				3.005
		3.76				6.867				8.845				2.505
		0				5.604				7.778				4.79
		0				4.41				7.345				3.418
		0				6.212				8.517				1.768
		0				5.62				8.598				2.247
		0				7.939				9.875				3.531
		0				3.965				8.584				1.443
		0				5.416				10				2.725
		0				6.813				8.914				3.786
		0.7015				7.823				9.232				2.428
		0				5.674				10.76				4.144
		0				5.878				7.912				3.766
		1.194				3.125				12.61				1.551
		1.895				7.243				11.16				3.045
		0				5.251				8.117				2.18
		0				4.402				6.593				3.889
		0				4.661				8.624				2.411
		0				6.376				8.233				2.982
		5.199				7.173				9.374				3.304
		0				7.088				9.139				3.579
		0				4.579				8.03				2.268
		0				8.735				8.007				2.925
		0				2.576				6.928				3.078
		0				8.045				8.198				3.065
		0				4.652				7.533				2.952
		0.6872				2.828				6.978				3.723
		1.34				6.143				9.253				1.721
		0.9485				4.36				8.345				0.833
		0				3.88				8.828				4.482
		4.91				6.681				10.68				2.609
		0				7.588				9.2				2.895
		1.002				6.397				8.358				3.589
		2.335				3.091				8.496				3.18
		0				3.112				8.428				2.608
		1.135				2.921				8.127				3.695
		1.018				5.206				7.89				2.517
		8.001				6.74				9.311				1.122
		4.947				4.857				9.861				3.39
		0				6.03				10.39				6.425
		0				5.414				10.72				2.933
		0				4.578				9.906				3.248
		0				6.906				10.36				3.922
		0				5.655				9.005				3.425
		0				4.559				9.478				2.512
		4.636				9.056				8.986				4.445
		0.7688				3.24				7.888				4.115
		0				3.67				7.969				6.004
		0				6.384				7.974				3.12
		0				6.683				8.72				1.893
		0				4.04				8.599				3.309
		0.8324				7.551				8.976				4.303
		0				6.252				9.694				2.711
		0				6.297				8.047				3.743
		0				3.435				8.349				2.652
		0				5.581				9.069				2.618
		0				8.175				9.619				2.371
		0				5.33				7.522				4.395
		1.506				6.957				8.664				8.522
		0				2.804				6.978				1.667
		1.578				5.755				10				3.242
		5.019				5.568				11.94				1.9
		0				6.294				11.04				3.829
		0				5.541				8.176				3.998
		0				6.675				9.966				2.965
		2.159				5.172				8.902				0.7114
		1.73				5.797				11.1				1.173
		0				5.265				10.07				1.756
		0				3.998				7.061				2.382
		0				3.423				7.039				4.296
		0.9971				6.245				9.81				4.192
		1.221				3.368				8.372				3.368
		5.564				5.128				11.54				1.802
		0				5				8.543				2.98
		0				5.63				9.46				2.296
		0				5.616				9.295				4.839
		0				3.498				6.684				2.749
		1.061				4.435				8.578				2.557
		0				4.819				10.85				4.421
		0				6.869				7.428				3.383
		0				4.5				9.221				4.39
		0				7.329				9.137				4.633
		0				5.76				10.26				3.45
		2.418				4.2				8.402				2.461
		0.6468				4.726				7.835				3.408
		1.702				5.784				9.67				2.461
		0.6295				3.02				6.91				3.875
		0				5.994				8.492				4.651
		0				5.531				9.17				3.879
[truncated: 47 more columns]

## Sheet: Fig.S1
Fig.S1b			Fig.S1d														Fig.S1e						Fig.S1f
Supplementary Data 1			Hep3B	BEL-7402	QGY-7703	PLC-8024	HepG2	Huh7	CLC1	CLC2	CLC5	CLC11	CLC13	CLC16			Left panel		Right panel				Left panel		Right panel
			4.34429	1.9132	4.89922	1.0433	0.895495	0.373228	0.713708	0.694428	0.786802	0.706326	5.25662	0.725851			8024WT+8024-CTR	8024WT+8024-GDF1	8024WT+8024-CTR	8024WT+8024-GDF1			8024WT+Vehicle	8024WT+rGDF1	8024WT+Vehicle	8024WT+rGDF1
			4.31802	1.99023	4.80158	1.06467	0.948379	0.384424	0.843235	0.688459	0.752799	0.725172	5.15249	0.847978			245	3426	24	75			158	3257	0	32
			4.255	2.2085	4.93764	1.20675	0.96584	0.397682	0.85732	0.778499	0.769975	0.787776	5.21942	0.870856			134	2357	14	98			557	6509	1	71
																	358	3047	23	97			353	6311	14	64
																			55	82					3	15

## Sheet: Fig.S2
Fig.S2c				Fig.S2d								Fig.S2e
CTR	mGDF1				P value	Mean of Huh7-CTR	Mean of Huh7-GDF1	Difference	SE of difference			LinkedOmics
18.5838	6.21753			ALB	4e-06	1.008	0.4525	0.5553	0.01602
23.0784	7.48627			ADH1	0.006626	1.018	0.5317	0.4868	0.09405
20.0768	4.37501			ARG1	8e-06	1.006	0.1375	0.8686	0.02911
				TTR	0.006528	1.004	0.8962	0.1074	0.02066
				AFP	<0.000001	1	2.116	-1.116	0.01217
				EPCAM	0.000336	0.9982	3.451	-2.452	0.2148
				KRT19	4e-06	1.004	3.06	-2.056	0.05876
				SOX9	0.000693	1	7.015	-6.014	0.635
				KRT7	8e-06	1.001	2.357	-1.356	0.04624

## Sheet: Fig.S4
Fig.S4a			Fig.S4b								Fig.S4c								Fig.S4e								Fig.S4f
Supplementary Data 2				P value	Mean of Huh7-CTR	Mean of Huh7-GDF1	Difference	SE of difference				P value	Mean of HepG2-CTR	Mean of HepG2-GDF1	Difference	SE of difference				P value	Mean of 8024-CTR	Mean of 8024-GDF1	Difference	SE of difference			LinkedOmics
			GAGE1	8.38329e-07	0.9975	3.236	-2.238	0.0433			GAGE1	0.000330409	1	4.814	-3.814	0.3327			LY6E	0.004537	1.014	1.589	-0.5753	0.1001
			GAGE2A	2.32039e-06	1.027	12.93	-11.9	0.297			GAGE2A	1.07824e-06	0.9945	16.01	-15.02	0.3094			LY6D	7e-06	1.009	5.112	-4.103	0.1373
			GAGE2E	0.0122131	0.9969	111.8	-110.8	25.5			GAGE2E	1.81293e-07	0.9988	4.934	-3.935	0.05189			LY6H	0.000976	1.007	1.547	-0.5403	0.06236
			GAGE10	4.0183e-06	1.002	6.173	-5.17	0.1481			GAGE10	0.0065046	1	4.219	-3.219	0.6186			LY6K	0.012705	0.9958	9.247	-8.252	1.922
			GAGE12E	3.11103e-07	1.003	2.116	-1.113	0.0168			GAGE12E	0.00107365	1	33.53	-32.53	3.849			LY6G6D	0.316574	0.9753	0.8655	0.1098	0.09601
			GAGE12G	0.0151025	1.003	2.646	-1.643	0.4026			GAGE12G	4.11698e-07	1	22.17	-21.17	0.3428			MAGED1	0.00063	1.009	3.698	-2.69	0.277
			GAGE12H	0.0136002	0.9969	571.1	-570.1	135.5			GAGE12H	1.41794e-05	0.9985	30.37	-29.37	1.155			MAGED2	0.005654	1.001	1.611	-0.6102	0.1128
			GAGE12J	0.000177133	1.008	12.14	-11.13	0.8281			GAGE12J	7.10711e-10	1	12.82	-11.82	0.039			MAGED4	0.001861	1.005	1.627	-0.6223	0.08511
			GAGE13	5.40741e-07	0.9988	5.122	-4.123	0.07148			GAGE13	9.40145e-07	1	12.15	-11.15	0.2219			MAGED4B	0.011592	1.006	2.554	-1.548	0.3509

## Sheet: Fig.S5
Fig.S5a								Fig.S5g
	P value	Mean of 8024-CTR	Mean of 8024-GDF1	Difference	SE of difference				P value	Mean of 8024WT+Vehicle	Mean of 8024WT+rTGFB1 10ng/ml	Difference	SE of difference
DNMT1	0.00082	0.9985	1.271	-0.2728	0.03009			GAGE1	<0.000001	1.001	0.2653	0.7357	0.01397
DNMT3A	3.5e-05	1.001	1.144	-0.1432	0.007054			GAGE2A	<0.000001	0.9962	0.2652	0.731	0.01245
DNMT3B	1.7e-05	0.9899	0.4785	0.5114	0.02102			GAGE2E	1.3e-05	0.9959	0.3367	0.6592	0.02519
HDAC1	0.131176	0.9954	0.9657	0.02973	0.0157			GAGE10	1e-06	1.008	0.2775	0.7308	0.015
HDAC2	0.000183	0.9885	0.727	0.2615	0.01962			GAGE12E	2.2e-05	0.9952	0.3353	0.66	0.02901
HDAC3	9.2e-05	0.9953	0.8527	0.1426	0.008972			GAGE12G	5e-06	1.015	0.3101	0.7052	0.02099
HDAC4	0.000642	0.9662	0.1309	0.8353	0.08646			GAGE12H	1e-06	1.014	0.264	0.7496	0.01561
HDAC5	0.00051	0.9943	1.215	-0.2205	0.02151			GAGE12J	3e-06	1	0.3658	0.6346	0.01666
HDAC6	0.211904	1.002	0.9265	0.07558	0.05092			GAGE13	3.7e-05	1.001	0.3196	0.6816	0.03403
HDAC7	0.69142	1.001	0.992	0.00941	0.02204			PAPE1	<0.000001	1.013	0.2402	0.7733	0.01524
HDAC8	0.001857	0.9946	1.106	-0.111	0.01517			PAPE5	<0.000001	1.003	0.5347	0.4687	0.009222
HDAC10	0.35843	0.9865	0.8743	0.1123	0.1083			LSD1	0.000147	0.9989	1.969	-0.9699	0.0688
IDH1	0.00233	1.011	0.7696	0.2418	0.03511
IDH2	0.001312	0.9982	0.9184	0.07973	0.009942
CDK4	0.520651	1.012	0.9941	0.01796	0.02554
CDK6	0.319576	0.9872	1.006	-0.01904	0.01677
CDK9	0.137586	1.015	1.047	-0.03201	0.01728
CDA	2e-06	1.004	0.3659	0.638	0.01493
KDM1A/LSD1	<0.000001	1.003	0.08546	0.9173	0.01568
SETB1	0.40212	1.014	1.068	-0.05411	0.05779
	P value	Mean of Huh7-CTR	Mean of Huh7-GDF1	Difference	SE of difference
DNMT1	0.000152	0.9976	0.7969	0.2008	0.01436
DNMT3A	0.003181	1.004	0.892	0.1116	0.01761
DNMT3B	8.8e-05	0.9971	0.7358	0.2613	0.01625
HDAC1	0.001996	1.002	1.255	-0.2536	0.03533
HDAC2	<0.000001	0.9994	2.42	-1.42	0.01907
HDAC3	0.015726	1.004	1.128	-0.1236	0.03066
HDAC4	0.003008	0.992	0.764	0.2281	0.03547
HDAC5	0.000105	0.9974	0.6641	0.3333	0.0217
HDAC6	0.000915	0.9981	0.8789	0.1191	0.01352
HDAC7	0.000177	0.9978	1.655	-0.6576	0.0489
HDAC8	3.6e-05	1.002	1.793	-0.7909	0.03941
HDAC10	0.015632	1.006	0.7545	0.2514	0.06227
IDH1	0.00037	1.003	1.165	-0.1626	0.0146
IDH2	6.6e-05	1.005	1.472	-0.4675	0.02707
CDK4	2e-06	1.005	1.705	-0.7009	0.01746
CDK6	7.4e-05	1.001	1.6	-0.599	0.03573
CDK9	1.1e-05	1.001	0.7863	0.2151	0.007869
CDA	4e-06	0.9975	2.56	-1.562	0.04583
KDM1A/LSD1	2.3e-05	1.001	0.3642	0.6364	0.02833
SETB1	0.02482	1.001	1.181	-0.1797	0.0513

[truncated: 3 more sheets: Fig.S7, WB-Figures, WB-Supplementary figures]
